# Supplementary material for: N-Benzoyl-N-(3-methyl­phen­yl)-O-[2-(2-nitro­phen­yl)acet­yl]hydroxyl­amine
Source: Acta Crystallogr Sect E Struct Rep Online. 2011 Jul 9;67(Pt 8):o1966. doi: 10.1107/S1600536811025864 (PMC3212348; doi:10.1107/S1600536811025864)
Supplement: Supplementary file 1 [file e-67-o1966-sup1.cif]

##############################################################################
#                                                                            #
# This CIF contains the data in a paper accepted for publication in          #
# Acta Crystallographica Section E. It conforms to the requirements of       #
# Notes for Authors for Acta Crystallographica Section E, and has been       #
# peer reviewed under the auspices of the IUCr Commission on Journals.       #
#                                                                            #
# Full details of the Crystallographic Information File format               #
# are given in the paper "The Crystallographic Information File (CIF):       #
# a New Standard Archive File for Crystallography" by S. R. Hall, F. H.      #
# Allen and I. D. Brown [Acta Cryst. (1991), A47, 655-685].                  #
#                                                                            #
# The current version of the core CIF dictionary is obtainable from          #
# ftp://ftp.iucr.org/pub/cif_core.dic.                                       #
#                                                                            #
# Software is freely available for graphical display of the structure(s)     #
# in this CIF. For information consult the CIF software page                 #
# http://www.iucr.org/resources/cif/software.                                #
#                                                                            #
# This file may be used for bona fide research purposes within the           #
# scientific community so long as proper attribution is given to the journal # 
# article from which it was obtained.                                        #
#                                                                            #
##############################################################################
data_global
_audit_creation_method     'form.cif (version 2.0)'
_journal_data_validation_number     ?
_journal_date_recd_electronic     2011-05-05
_journal_date_accepted     2011-06-30
_journal_name_full     'Acta Crystallographica, Section E'
_journal_year     2011
_journal_volume     67
_journal_issue      8
_journal_page_first     o1966
_journal_page_last     o1966
_journal_paper_category     QO
_journal_coeditor_code     LD2012
_publ_contact_author_name     'Dian He'
_publ_contact_author_address
;
Institute of Medicinal Chemistry School of Pharmacy
Lanzhou University
Lanzhou 730000
Gansu Province,Peoples Republic of China
;
_publ_contact_author_email     'hed@lzu.edu.cn'
_publ_contact_author_fax     '0931-8857375'
_publ_contact_author_phone     '13008738922'
_publ_section_title
;\
<i>N</i>-Benzoyl-<i>N</i>-(3-methylphenyl)-<i>O</i>-[2-(2-nitrophenyl)acetyl]\
hydroxylamine
;
loop_
    _publ_author_name
    _publ_author_footnote
    _publ_author_address
    'Zhang, Kai' .
;
Institute of Medicinal Chemistry School of Pharmacy
Lanzhou University
Lanzhou 730000
Gansu Province,
People's Republic of China
;
    'He, Dian' .
;
Institute of Medicinal Chemistry School of Pharmacy
Lanzhou University
Lanzhou 730000
Gansu Province,
People's Republic of China
;
data_I
_chemical_name_systematic
;
<i>N</i>-Benzoyl-<i>N</i>-(3-methylphenyl)-<i>O</i>-[2-(2-
nitrophenyl)acetyl]hydroxylamine
;
_chemical_name_common     ?
_chemical_formula_moiety     'C22 H18 N2 O5'
_chemical_formula_sum     'C22 H18 N2 O5'
_chemical_formula_structural     ?
_chemical_formula_analytical     ?
_chemical_formula_iupac     'C22 H18 N2 O5'
_chemical_formula_weight     390.38
_chemical_melting_point     ?
_symmetry_cell_setting     monoclinic
_symmetry_space_group_name_H-M     'P 21/c'
_symmetry_space_group_name_Hall     '-P 2ybc'
loop_
    _symmetry_equiv_pos_as_xyz
    'x, y, z'
    '-x, y+1/2, -z+1/2'
    '-x, -y, -z'
    'x, -y-1/2, z-1/2'
_cell_length_a     16.34(2)
_cell_length_b     8.459(10)
_cell_length_c     14.862(18)
_cell_angle_alpha     90.00
_cell_angle_beta     109.869(11)
_cell_angle_gamma     90.00
_cell_volume     1932(4)
_cell_formula_units_Z     4
_cell_measurement_reflns_used     2435
_cell_measurement_theta_min     2.65
_cell_measurement_theta_max     22.32
_cell_measurement_temperature     296(2)
_exptl_crystal_description     block
_exptl_crystal_colour     yellow
_exptl_crystal_size_max     0.25
_exptl_crystal_size_mid     0.24
_exptl_crystal_size_min     0.21
_exptl_crystal_size_rad     ?
_exptl_crystal_density_diffrn     1.342
_exptl_crystal_density_meas     ?
_exptl_crystal_density_method     'not measured'
_exptl_crystal_F_000     816
_exptl_absorpt_coefficient_mu     0.096
_exptl_absorpt_correction_type     multi-scan
_exptl_absorpt_process_details     '(SADABS; Sheldrick, 1996)'
_exptl_absorpt_correction_T_min     0.9763
_exptl_absorpt_correction_T_max     0.9800
_exptl_special_details
;
;
_diffrn_ambient_temperature     296(2)
_diffrn_radiation_type     MoK\a
_diffrn_radiation_wavelength     0.71073
_diffrn_radiation_source     'fine-focus sealed tube'
_diffrn_radiation_monochromator     graphite
_diffrn_measurement_device_type     'Bruker APEXII CCD'
_diffrn_measurement_method     '\f and \w'
_diffrn_detector_area_resol_mean     ?
_diffrn_reflns_number     10929
_diffrn_reflns_av_R_equivalents     0.0473
_diffrn_reflns_av_sigmaI/netI     0.0547
_diffrn_reflns_theta_min     2.65
_diffrn_reflns_theta_max     25.50
_diffrn_reflns_theta_full     25.50
_diffrn_measured_fraction_theta_max     0.998
_diffrn_measured_fraction_theta_full     0.998
_diffrn_reflns_limit_h_min     -19
_diffrn_reflns_limit_h_max     15
_diffrn_reflns_limit_k_min     -10
_diffrn_reflns_limit_k_max     10
_diffrn_reflns_limit_l_min     -18
_diffrn_reflns_limit_l_max     18
_diffrn_reflns_reduction_process     ?
_diffrn_standards_number     ?
_diffrn_standards_interval_count     ?
_diffrn_standards_interval_time     ?
_diffrn_standards_decay_%     ?
loop_
    _diffrn_standard_refln_index_h
    _diffrn_standard_refln_index_k
    _diffrn_standard_refln_index_l
    ? ? ?
_refine_special_details
;
Refinement of <i>F</i>^2^ against ALL reflections. The weighted <i>R</i>-factor
<i>wR</i> and goodness of fit <i>S</i> are based on <i>F</i>^2^, conventional
<i>R</i>-factors <i>R</i> are based on <i>F</i>, with <i>F</i> set to zero for
negative <i>F</i>^2^. The threshold expression of <i>F</i>^2^ >
\s(<i>F</i>^2^) is used only for calculating <i>R</i>-factors(gt) <i>etc</i>.
and is not relevant to the choice of reflections for refinement.
<i>R</i>-factors based on <i>F</i>^2^ are statistically about twice as large
as those based on <i>F</i>, and <i>R</i>- factors based on ALL data will be
even larger.
;
_reflns_number_total     3591
_reflns_number_gt     2242
_reflns_threshold_expression     I>2sigma(I)
_refine_ls_structure_factor_coef     Fsqd
_refine_ls_matrix_type     full
_refine_ls_R_factor_all     0.0880
_refine_ls_R_factor_gt     0.0501
_refine_ls_wR_factor_all     ?
_refine_ls_wR_factor_ref     0.1233
_refine_ls_goodness_of_fit_all     1.000
_refine_ls_goodness_of_fit_ref     1.000
_refine_ls_restrained_S_all     1.000
_refine_ls_restrained_S_obs     ?
_refine_ls_number_reflns     3591
_refine_ls_number_parameters     263
_refine_ls_number_restraints     0
_refine_ls_number_constraints     ?
_refine_ls_hydrogen_treatment     constr
_refine_ls_weighting_scheme     calc
_refine_ls_weighting_details
         'calc w=1/[\s^2^(Fo^2^)+(0.0508P)^2^+0.3323P] where P=(Fo^2^+2Fc^2^)/3'
_refine_ls_shift/su_max     0.000
_refine_ls_shift/su_mean     0.000
_refine_diff_density_max     0.184
_refine_diff_density_min     -0.207
_refine_ls_extinction_method     ?
_refine_ls_extinction_coef     ?
_refine_ls_abs_structure_details     ?
_refine_ls_abs_structure_Flack     ?
_refine_ls_abs_structure_Rogers     ?
loop_
    _atom_type_symbol
    _atom_type_description
    _atom_type_scat_dispersion_real
    _atom_type_scat_dispersion_imag
    _atom_type_scat_source
    'C' 'C' 0.0033 0.0016
                         'International Tables Vol C Tables 4.2.6.8 and 6.1.1.4'
    'H' 'H' 0.0000 0.0000
                         'International Tables Vol C Tables 4.2.6.8 and 6.1.1.4'
    'N' 'N' 0.0061 0.0033
                         'International Tables Vol C Tables 4.2.6.8 and 6.1.1.4'
    'O' 'O' 0.0106 0.0060
                         'International Tables Vol C Tables 4.2.6.8 and 6.1.1.4'
_computing_data_collection     'APEX2 (Bruker, 2009)'
_computing_cell_refinement     'SAINT (Bruker, 2009)'
_computing_data_reduction     'SAINT (Bruker, 2009)'
_computing_structure_solution     'SHELXS97 (Sheldrick, 2008)'
_computing_structure_refinement     'SHELXL97 (Sheldrick, 2008)'
_computing_molecular_graphics     'SHELXTL (Sheldrick, 2008)'
_computing_publication_material     'SHELXL97 (Sheldrick, 2008)'
loop_
    _atom_site_type_symbol
    _atom_site_label
    _atom_site_fract_x
    _atom_site_fract_y
    _atom_site_fract_z
    _atom_site_U_iso_or_equiv
    _atom_site_adp_type
    _atom_site_calc_flag
    _atom_site_refinement_flags
    _atom_site_occupancy
    _atom_site_symmetry_multiplicity
    _atom_site_disorder_assembly
    _atom_site_disorder_group
    C C1 0.09639(15) 0.0309(3) 1.13097(16) 0.0513(6) Uani d . 1 1 . .
    C C2 0.01484(17) -0.0114(4) 1.13187(18) 0.0696(8) Uani d . 1 1 . .
    H H2 -0.0264 0.0653 1.1303 0.084 Uiso calc R 1 1 . .
    C C3 -0.0036(2) -0.1670(5) 1.1352(2) 0.0857(10) Uani d . 1 1 . .
    H H3 -0.0583 -0.1977 1.1349 0.103 Uiso calc R 1 1 . .
    C C4 0.0570(2) -0.2781(4) 1.1388(2) 0.0910(10) Uani d . 1 1 . .
    H H4 0.0439 -0.3846 1.1412 0.109 Uiso calc R 1 1 . .
    C C5 0.13830(19) -0.2336(3) 1.13877(19) 0.0710(8) Uani d . 1 1 . .
    H H5 0.1792 -0.3114 1.1414 0.085 Uiso calc R 1 1 . .
    C C6 0.16037(15) -0.0779(3) 1.13499(15) 0.0495(6) Uani d . 1 1 . .
    C C7 0.25040(15) -0.0379(3) 1.13676(16) 0.0527(6) Uani d . 1 1 . .
    H H7A 0.2704 0.0563 1.1752 0.063 Uiso calc R 1 1 . .
    H H7B 0.2895 -0.1237 1.1668 0.063 Uiso calc R 1 1 . .
    C C8 0.25400(15) -0.0102(3) 1.03894(17) 0.0431(5) Uani d . 1 1 . .
    C C9 0.38632(13) -0.0232(3) 0.93782(15) 0.0375(5) Uani d . 1 1 . .
    C C10 0.39160(13) -0.0260(2) 0.83950(14) 0.0357(5) Uani d . 1 1 . .
    C C11 0.32888(15) 0.0383(3) 0.76029(15) 0.0481(6) Uani d . 1 1 . .
    H H11 0.2829 0.0956 0.7674 0.058 Uiso calc R 1 1 . .
    C C12 0.33474(18) 0.0170(3) 0.67094(16) 0.0620(7) Uani d . 1 1 . .
    H H12 0.2928 0.0610 0.6178 0.074 Uiso calc R 1 1 . .
    C C13 0.40156(19) -0.0683(3) 0.65957(18) 0.0655(8) Uani d . 1 1 . .
    H H13 0.4049 -0.0825 0.5988 0.079 Uiso calc R 1 1 . .
    C C14 0.46365(18) -0.1331(3) 0.73773(19) 0.0641(7) Uani d . 1 1 . .
    H H14 0.5092 -0.1912 0.7302 0.077 Uiso calc R 1 1 . .
    C C15 0.45842(15) -0.1119(3) 0.82721(16) 0.0485(6) Uani d . 1 1 . .
    H H15 0.5006 -0.1562 0.8801 0.058 Uiso calc R 1 1 . .
    C C16 0.32922(14) 0.2572(2) 0.92940(13) 0.0374(5) Uani d . 1 1 . .
    C C17 0.25051(15) 0.3294(3) 0.91822(15) 0.0440(5) Uani d . 1 1 . .
    H H17 0.2056 0.2701 0.9264 0.053 Uiso calc R 1 1 . .
    C C18 0.23706(15) 0.4868(3) 0.89531(15) 0.0452(6) Uani d . 1 1 . .
    C C19 0.30418(17) 0.5693(3) 0.88050(16) 0.0521(6) Uani d . 1 1 . .
    H H19 0.2965 0.6755 0.8634 0.063 Uiso calc R 1 1 . .
    C C20 0.38237(16) 0.4971(3) 0.89061(16) 0.0531(6) Uani d . 1 1 . .
    H H20 0.4264 0.5551 0.8797 0.064 Uiso calc R 1 1 . .
    C C21 0.39630(15) 0.3411(3) 0.91646(15) 0.0442(6) Uani d . 1 1 . .
    H H21 0.4497 0.2935 0.9250 0.053 Uiso calc R 1 1 . .
    C C22 0.15279(17) 0.5646(3) 0.8891(2) 0.0673(7) Uani d . 1 1 . .
    H H22A 0.1062 0.5181 0.8377 0.101 Uiso calc R 1 1 . .
    H H22B 0.1560 0.6756 0.8772 0.101 Uiso calc R 1 1 . .
    H H22C 0.1422 0.5498 0.9482 0.101 Uiso calc R 1 1 . .
    N N1 0.33979(12) 0.0969(2) 0.95831(12) 0.0430(5) Uani d . 1 1 . .
    N N2 0.11232(16) 0.1993(3) 1.12655(17) 0.0713(6) Uani d . 1 1 . .
    O O1 0.20433(11) -0.0556(2) 0.96539(12) 0.0599(5) Uani d . 1 1 . .
    O O2 0.32692(9) 0.07666(17) 1.04773(9) 0.0445(4) Uani d . 1 1 . .
    O O3 0.41541(10) -0.12978(17) 0.99348(10) 0.0489(4) Uani d . 1 1 . .
    O O4 0.16263(14) 0.2435(2) 1.08809(14) 0.0828(6) Uani d . 1 1 . .
    O O5 0.0756(2) 0.2889(3) 1.1631(2) 0.1459(12) Uani d . 1 1 . .
loop_
    _atom_site_aniso_label
    _atom_site_aniso_U_11
    _atom_site_aniso_U_22
    _atom_site_aniso_U_33
    _atom_site_aniso_U_12
    _atom_site_aniso_U_13
    _atom_site_aniso_U_23
    C1 0.0461(15) 0.0671(17) 0.0454(14) -0.0063(13) 0.0217(12) 0.0015(12)
    C2 0.0453(16) 0.102(2) 0.0651(18) -0.0020(16) 0.0237(13) 0.0064(16)
    C3 0.053(2) 0.121(3) 0.086(2) -0.034(2) 0.0293(17) 0.001(2)
    C4 0.088(3) 0.087(3) 0.106(3) -0.032(2) 0.043(2) 0.0033(19)
    C5 0.073(2) 0.0679(19) 0.084(2) -0.0031(16) 0.0420(17) 0.0096(15)
    C6 0.0469(15) 0.0653(17) 0.0411(13) -0.0061(13) 0.0213(11) 0.0053(11)
    C7 0.0464(14) 0.0754(17) 0.0431(13) 0.0019(13) 0.0239(12) 0.0127(12)
    C8 0.0396(13) 0.0489(14) 0.0464(14) -0.0004(11) 0.0218(12) 0.0058(11)
    C9 0.0327(12) 0.0396(12) 0.0414(12) -0.0078(10) 0.0144(10) -0.0002(10)
    C10 0.0359(12) 0.0376(12) 0.0356(11) -0.0061(10) 0.0149(10) 0.0008(10)
    C11 0.0468(14) 0.0554(15) 0.0425(13) 0.0050(11) 0.0158(12) 0.0007(11)
    C12 0.0725(18) 0.0729(18) 0.0371(14) 0.0067(15) 0.0140(13) 0.0031(12)
    C13 0.0731(19) 0.087(2) 0.0455(15) 0.0037(16) 0.0315(15) -0.0020(14)
    C14 0.0576(17) 0.085(2) 0.0607(17) 0.0100(15) 0.0339(15) -0.0015(15)
    C15 0.0443(14) 0.0586(15) 0.0444(13) 0.0007(12) 0.0175(11) 0.0007(11)
    C16 0.0426(13) 0.0394(12) 0.0330(11) -0.0025(10) 0.0166(10) -0.0013(9)
    C17 0.0413(14) 0.0485(14) 0.0446(13) -0.0065(11) 0.0177(11) -0.0041(11)
    C18 0.0514(14) 0.0436(14) 0.0395(13) 0.0020(12) 0.0140(11) -0.0055(10)
    C19 0.0669(18) 0.0396(13) 0.0460(14) -0.0043(13) 0.0141(13) -0.0030(11)
    C20 0.0577(16) 0.0493(15) 0.0561(15) -0.0172(13) 0.0241(12) -0.0019(12)
    C21 0.0407(13) 0.0516(14) 0.0432(13) -0.0041(11) 0.0182(11) -0.0022(11)
    C22 0.0662(18) 0.0581(17) 0.0765(19) 0.0138(14) 0.0229(15) -0.0032(14)
    N1 0.0497(11) 0.0489(12) 0.0410(10) 0.0054(9) 0.0291(9) 0.0080(9)
    N2 0.0727(16) 0.0707(17) 0.0808(17) 0.0045(14) 0.0397(14) -0.0011(13)
    O1 0.0552(11) 0.0786(13) 0.0482(10) -0.0193(9) 0.0205(9) -0.0073(9)
    O2 0.0425(9) 0.0603(10) 0.0370(8) -0.0055(8) 0.0217(7) 0.0027(7)
    O3 0.0581(11) 0.0457(10) 0.0421(9) 0.0055(8) 0.0159(8) 0.0084(8)
    O4 0.0943(15) 0.0726(13) 0.0992(15) -0.0161(12) 0.0560(13) 0.0011(11)
    O5 0.182(3) 0.0902(19) 0.224(3) 0.0186(18) 0.144(3) -0.0170(19)
_geom_special_details
;
All e.s.d.'s (except the e.s.d. in the dihedral angle between two l.s. planes)
are estimated using the full covariance matrix. The cell e.s.d.'s are taken
into account individually in the estimation of e.s.d.'s in distances, angles
and torsion angles; correlations between e.s.d.'s in cell parameters are only
used when they are defined by crystal symmetry. An approximate (isotropic)
treatment of cell e.s.d.'s is used for estimating e.s.d.'s involving l.s.
planes.
;
loop_
    _geom_bond_atom_site_label_1
    _geom_bond_atom_site_label_2
    _geom_bond_site_symmetry_2
    _geom_bond_distance
    _geom_bond_publ_flag
    C1 C6 . 1.379(3) ?
    C1 C2 . 1.385(4) ?
    C1 N2 . 1.453(4) ?
    C2 C3 . 1.355(5) ?
    C2 H2 . 0.9300 ?
    C3 C4 . 1.353(5) ?
    C3 H3 . 0.9300 ?
    C4 C5 . 1.380(4) ?
    C4 H4 . 0.9300 ?
    C5 C6 . 1.372(4) ?
    C5 H5 . 0.9300 ?
    C6 C7 . 1.501(3) ?
    C7 C8 . 1.493(3) ?
    C7 H7A . 0.9700 ?
    C7 H7B . 0.9700 ?
    C8 O1 . 1.182(3) ?
    C8 O2 . 1.368(3) ?
    C9 O3 . 1.206(3) ?
    C9 N1 . 1.365(3) ?
    C9 C10 . 1.493(3) ?
    C10 C15 . 1.375(3) ?
    C10 C11 . 1.383(3) ?
    C11 C12 . 1.375(3) ?
    C11 H11 . 0.9300 ?
    C12 C13 . 1.367(4) ?
    C12 H12 . 0.9300 ?
    C13 C14 . 1.370(4) ?
    C13 H13 . 0.9300 ?
    C14 C15 . 1.373(3) ?
    C14 H14 . 0.9300 ?
    C15 H15 . 0.9300 ?
    C16 C21 . 1.373(3) ?
    C16 C17 . 1.382(3) ?
    C16 N1 . 1.415(3) ?
    C17 C18 . 1.373(3) ?
    C17 H17 . 0.9300 ?
    C18 C19 . 1.380(3) ?
    C18 C22 . 1.500(4) ?
    C19 C20 . 1.378(3) ?
    C19 H19 . 0.9300 ?
    C20 C21 . 1.371(3) ?
    C20 H20 . 0.9300 ?
    C21 H21 . 0.9300 ?
    C22 H22A . 0.9600 ?
    C22 H22B . 0.9600 ?
    C22 H22C . 0.9600 ?
    N1 O2 . 1.425(2) ?
    N2 O5 . 1.205(3) ?
    N2 O4 . 1.209(3) ?
loop_
    _geom_contact_atom_site_label_1
    _geom_contact_atom_site_label_2
    _geom_contact_distance
    _geom_contact_site_symmetry_1
    _geom_contact_site_symmetry_2
    _geom_contact_publ_flag
    ? ? ? ? ? ?
loop_
    _geom_angle_atom_site_label_1
    _geom_angle_atom_site_label_2
    _geom_angle_atom_site_label_3
    _geom_angle_site_symmetry_1
    _geom_angle_site_symmetry_3
    _geom_angle
    _geom_angle_publ_flag
    C6 C1 C2 . . 123.0(3) ?
    C6 C1 N2 . . 120.8(2) ?
    C2 C1 N2 . . 116.2(2) ?
    C3 C2 C1 . . 118.6(3) ?
    C3 C2 H2 . . 120.7 ?
    C1 C2 H2 . . 120.7 ?
    C2 C3 C4 . . 120.5(3) ?
    C2 C3 H3 . . 119.8 ?
    C4 C3 H3 . . 119.8 ?
    C3 C4 C5 . . 120.2(3) ?
    C3 C4 H4 . . 119.9 ?
    C5 C4 H4 . . 119.9 ?
    C6 C5 C4 . . 121.9(3) ?
    C6 C5 H5 . . 119.1 ?
    C4 C5 H5 . . 119.1 ?
    C5 C6 C1 . . 115.9(2) ?
    C5 C6 C7 . . 119.1(2) ?
    C1 C6 C7 . . 125.0(2) ?
    C8 C7 C6 . . 112.39(19) ?
    C8 C7 H7A . . 109.1 ?
    C6 C7 H7A . . 109.1 ?
    C8 C7 H7B . . 109.1 ?
    C6 C7 H7B . . 109.1 ?
    H7A C7 H7B . . 107.9 ?
    O1 C8 O2 . . 124.4(2) ?
    O1 C8 C7 . . 127.4(2) ?
    O2 C8 C7 . . 108.21(19) ?
    O3 C9 N1 . . 121.6(2) ?
    O3 C9 C10 . . 121.3(2) ?
    N1 C9 C10 . . 116.88(19) ?
    C15 C10 C11 . . 119.2(2) ?
    C15 C10 C9 . . 116.82(19) ?
    C11 C10 C9 . . 123.7(2) ?
    C12 C11 C10 . . 119.7(2) ?
    C12 C11 H11 . . 120.1 ?
    C10 C11 H11 . . 120.1 ?
    C13 C12 C11 . . 120.6(2) ?
    C13 C12 H12 . . 119.7 ?
    C11 C12 H12 . . 119.7 ?
    C12 C13 C14 . . 119.9(2) ?
    C12 C13 H13 . . 120.0 ?
    C14 C13 H13 . . 120.0 ?
    C13 C14 C15 . . 119.8(2) ?
    C13 C14 H14 . . 120.1 ?
    C15 C14 H14 . . 120.1 ?
    C10 C15 C14 . . 120.7(2) ?
    C10 C15 H15 . . 119.6 ?
    C14 C15 H15 . . 119.6 ?
    C21 C16 C17 . . 120.6(2) ?
    C21 C16 N1 . . 121.1(2) ?
    C17 C16 N1 . . 118.19(19) ?
    C18 C17 C16 . . 121.5(2) ?
    C18 C17 H17 . . 119.3 ?
    C16 C17 H17 . . 119.3 ?
    C17 C18 C19 . . 117.5(2) ?
    C17 C18 C22 . . 120.4(2) ?
    C19 C18 C22 . . 122.1(2) ?
    C18 C19 C20 . . 121.1(2) ?
    C18 C19 H19 . . 119.4 ?
    C20 C19 H19 . . 119.4 ?
    C21 C20 C19 . . 121.1(2) ?
    C21 C20 H20 . . 119.4 ?
    C19 C20 H20 . . 119.4 ?
    C20 C21 C16 . . 118.2(2) ?
    C20 C21 H21 . . 120.9 ?
    C16 C21 H21 . . 120.9 ?
    C18 C22 H22A . . 109.5 ?
    C18 C22 H22B . . 109.5 ?
    H22A C22 H22B . . 109.5 ?
    C18 C22 H22C . . 109.5 ?
    H22A C22 H22C . . 109.5 ?
    H22B C22 H22C . . 109.5 ?
    C9 N1 C16 . . 131.76(17) ?
    C9 N1 O2 . . 112.86(16) ?
    C16 N1 O2 . . 110.92(15) ?
    O5 N2 O4 . . 122.8(3) ?
    O5 N2 C1 . . 118.2(2) ?
    O4 N2 C1 . . 119.1(2) ?
    C8 O2 N1 . . 112.06(16) ?
loop_
    _geom_torsion_atom_site_label_1
    _geom_torsion_atom_site_label_2
    _geom_torsion_atom_site_label_3
    _geom_torsion_atom_site_label_4
    _geom_torsion_site_symmetry_1
    _geom_torsion_site_symmetry_2
    _geom_torsion_site_symmetry_3
    _geom_torsion_site_symmetry_4
    _geom_torsion
    _geom_torsion_publ_flag
    C6 C1 C2 C3 . . . . -1.2(4) ?
    N2 C1 C2 C3 . . . . 179.5(2) ?
    C1 C2 C3 C4 . . . . 0.9(4) ?
    C2 C3 C4 C5 . . . . -0.2(5) ?
    C3 C4 C5 C6 . . . . -0.1(5) ?
    C4 C5 C6 C1 . . . . -0.2(4) ?
    C4 C5 C6 C7 . . . . 179.1(2) ?
    C2 C1 C6 C5 . . . . 0.8(3) ?
    N2 C1 C6 C5 . . . . -179.9(2) ?
    C2 C1 C6 C7 . . . . -178.3(2) ?
    N2 C1 C6 C7 . . . . 1.0(3) ?
    C5 C6 C7 C8 . . . . 97.3(3) ?
    C1 C6 C7 C8 . . . . -83.5(3) ?
    C6 C7 C8 O1 . . . . -21.8(4) ?
    C6 C7 C8 O2 . . . . 159.1(2) ?
    O3 C9 C10 C15 . . . . -26.3(3) ?
    N1 C9 C10 C15 . . . . 159.93(19) ?
    O3 C9 C10 C11 . . . . 146.8(2) ?
    N1 C9 C10 C11 . . . . -26.9(3) ?
    C15 C10 C11 C12 . . . . -0.7(3) ?
    C9 C10 C11 C12 . . . . -173.7(2) ?
    C10 C11 C12 C13 . . . . 0.6(4) ?
    C11 C12 C13 C14 . . . . -0.2(4) ?
    C12 C13 C14 C15 . . . . 0.0(4) ?
    C11 C10 C15 C14 . . . . 0.5(3) ?
    C9 C10 C15 C14 . . . . 174.0(2) ?
    C13 C14 C15 C10 . . . . -0.2(4) ?
    C21 C16 C17 C18 . . . . -0.9(3) ?
    N1 C16 C17 C18 . . . . 176.48(19) ?
    C16 C17 C18 C19 . . . . 2.2(3) ?
    C16 C17 C18 C22 . . . . -176.5(2) ?
    C17 C18 C19 C20 . . . . -1.5(3) ?
    C22 C18 C19 C20 . . . . 177.2(2) ?
    C18 C19 C20 C21 . . . . -0.5(3) ?
    C19 C20 C21 C16 . . . . 1.8(3) ?
    C17 C16 C21 C20 . . . . -1.1(3) ?
    N1 C16 C21 C20 . . . . -178.47(19) ?
    O3 C9 N1 C16 . . . . 150.7(2) ?
    C10 C9 N1 C16 . . . . -35.5(3) ?
    O3 C9 N1 O2 . . . . -2.9(3) ?
    C10 C9 N1 O2 . . . . 170.82(16) ?
    C21 C16 N1 C9 . . . . -35.1(3) ?
    C17 C16 N1 C9 . . . . 147.5(2) ?
    C21 C16 N1 O2 . . . . 118.89(19) ?
    C17 C16 N1 O2 . . . . -58.5(2) ?
    C6 C1 N2 O5 . . . . -148.5(3) ?
    C2 C1 N2 O5 . . . . 30.9(4) ?
    C6 C1 N2 O4 . . . . 30.3(4) ?
    C2 C1 N2 O4 . . . . -150.3(2) ?
    O1 C8 O2 N1 . . . . -4.2(3) ?
    C7 C8 O2 N1 . . . . 174.84(16) ?
    C9 N1 O2 C8 . . . . -87.7(2) ?
    C16 N1 O2 C8 . . . . 113.1(2) ?
