# Supplementary material for: N-Benzoyl-N-(3-methyl­phen­yl)-O-[2-(2-nitro­phen­yl)acet­yl]hydroxyl­amine
Source: Acta Crystallogr Sect E Struct Rep Online. 2011 Jul 9;67(Pt 8):o1966. doi: 10.1107/S1600536811025864 (PMC3212348; doi:10.1107/S1600536811025864)
Supplement: Supplementary file 2 [file e-67-o1966-Isup2.hkl]

# 
# h,k,l, Fc-squared, Fo-squared, sigma(Fo-squared) and status flag 
# 
data_I
_shelx_title ' P21c in P2(1)/c' 
_shelx_refln_list_code          4 
_shelx_F_calc_maximum      245.31 
_exptl_crystal_F_000       816.00 
_reflns_d_resolution_high  0.8255 
 
loop_ 
 _symmetry_equiv_pos_as_xyz 
 'x, y, z' 
 '-x, y+1/2, -z+1/2' 
 '-x, -y, -z' 
 'x, -y-1/2, z-1/2' 
 
_cell_length_a    16.3437 
_cell_length_b     8.4593 
_cell_length_c    14.8617 
_cell_angle_alpha  90.000 
_cell_angle_beta  109.869 
_cell_angle_gamma  90.000 
 
_shelx_F_squared_multiplier     1.000 
 
loop_ 
 _refln_index_h 
 _refln_index_k 
 _refln_index_l 
 _refln_F_squared_calc 
 _refln_F_squared_meas 
 _refln_F_squared_sigma 
 _refln_observed_status 
   2   0   0     3905.25     3777.11    105.88 o 
   3   0   0     4522.78     4341.03    121.99 o 
   4   0   0     7006.01     6519.94    127.11 o 
   5   0   0      776.79      763.33     19.07 o 
   6   0   0      123.30      101.53      9.21 o 
   7   0   0      307.19      286.66     11.05 o 
   8   0   0      233.26      263.22     11.05 o 
   9   0   0      233.53      235.51     11.05 o 
  10   0   0        5.27       10.67      5.24 o 
  11   0   0      412.05      390.72     25.32 o 
  12   0   0     1268.46     1273.42     52.36 o 
  13   0   0      523.92      471.85     29.92 o 
  14   0   0     1120.73     1139.92     51.79 o 
  15   0   0      553.07      574.85     35.68 o 
  16   0   0        5.52        6.91     12.08 o 
  17   0   0       85.10       94.37     18.99 o 
  18   0   0       65.69       59.84     17.26 o 
   1   1   0     1832.27     1668.79     28.45 o 
   2   1   0       13.76       15.49      2.86 o 
   3   1   0      375.81      365.40      8.64 o 
   4   1   0     6448.30     6290.51     87.07 o 
   5   1   0     1885.75     1739.97     26.76 o 
   6   1   0       38.17       62.62      3.85 o 
   7   1   0       55.16       55.15      4.15 o 
   8   1   0     1016.66     1044.48     19.11 o 
   9   1   0        5.53        8.14      3.16 o 
  10   1   0       94.02      111.02     11.13 o 
  11   1   0      146.19      149.07      8.88 o 
  12   1   0       72.14       73.19     27.62 o 
  13   1   0      387.07      381.26     38.84 o 
  14   1   0       11.66       16.69      8.54 o 
  15   1   0       34.75       27.69     13.81 o 
  16   1   0       10.69        2.86      7.74 o 
  17   1   0        6.12        2.92      7.87 o 
  18   1   0        1.93       -2.64      7.45 o 
   0   2   0    13588.50    11635.57    224.30 o 
   1   2   0     8710.37     8048.68    110.71 o 
   2   2   0     6456.34     5881.73     95.15 o 
   3   2   0     5561.32     5014.23    165.46 o 
   4   2   0       21.23       20.66      2.42 o 
   5   2   0     1832.07     1712.65     27.13 o 
   6   2   0       77.11       95.80      3.23 o 
   7   2   0      238.60      246.45      5.78 o 
   8   2   0      515.17      567.76     14.89 o 
   9   2   0       58.38       71.75      5.35 o 
  10   2   0      139.76      145.88      8.63 o 
  11   2   0        3.49       -4.68      4.22 o 
  12   2   0       49.72       53.23      7.63 o 
  13   2   0      116.79      128.00     12.81 o 
  14   2   0      263.06      233.01     18.41 o 
  15   2   0        2.82       -5.97      7.60 o 
  16   2   0        0.08       15.26      8.52 o 
  17   2   0      116.38      145.02     21.00 o 
  18   2   0        2.21        3.30     13.52 o 
   1   3   0     4304.83     4030.14     58.75 o 
   2   3   0      659.61      635.06     13.62 o 
   3   3   0      935.21      861.52     22.66 o 
   4   3   0     7306.30     7015.60    114.51 o 
   5   3   0      465.11      461.00     10.76 o 
   6   3   0       18.27       19.19      3.34 o 
   7   3   0       38.65       24.72      4.07 o 
   8   3   0      912.38      944.86     23.14 o 
   9   3   0       39.32       28.49      7.93 o 
  10   3   0      295.75      275.32     12.07 o 
  11   3   0       92.68       89.50     12.27 o 
  12   3   0       71.86       61.05      8.40 o 
  13   3   0        2.19       -7.97      5.31 o 
  14   3   0       64.53       65.92     11.18 o 
  15   3   0        0.96        1.98      9.78 o 
  16   3   0        0.32        0.03      8.92 o 
  17   3   0        2.24       -3.28     13.52 o 
   0   4   0     3649.25     3563.60     93.51 o 
   1   4   0     2662.73     2499.92     39.92 o 
   2   4   0     1228.29     1149.42     22.18 o 
   3   4   0      131.76      145.84      6.33 o 
   4   4   0      416.53      353.29     11.16 o 
   5   4   0        0.18        2.30      2.99 o 
   6   4   0        0.12       -0.69      2.76 o 
   7   4   0      273.12      312.61     10.92 o 
   8   4   0      539.36      516.93     20.33 o 
   9   4   0       59.51       45.05      8.11 o 
  10   4   0        9.29        5.07      6.22 o 
  11   4   0       15.14        5.47      6.77 o 
  12   4   0        9.39        3.52      6.70 o 
  13   4   0       21.61       27.18     13.52 o 
  14   4   0       72.20       83.34     13.52 o 
  15   4   0        0.27       -4.87      7.13 o 
  16   4   0       81.52       72.67     12.94 o 
  17   4   0       97.03      104.12     34.81 o 
   1   5   0       78.06       83.07      6.32 o 
   2   5   0      220.28      191.65      7.86 o 
   3   5   0       61.28       82.79     10.55 o 
   4   5   0      431.67      396.89     12.96 o 
   5   5   0       90.93      113.86      8.15 o 
   6   5   0      427.85      404.41     11.86 o 
   7   5   0      830.75      846.27     18.87 o 
   8   5   0      829.67      776.12     23.43 o 
   9   5   0      114.48      111.63     10.03 o 
  10   5   0       98.82      104.79     10.39 o 
  11   5   0      202.17      205.57     12.17 o 
  12   5   0       55.30       49.69      8.40 o 
  13   5   0       25.89       26.85      7.66 o 
  14   5   0       18.28       10.91      7.17 o 
  15   5   0       11.08        7.20      8.68 o 
  16   5   0        8.00       13.59      9.12 o 
   0   6   0       23.15        9.54      6.30 o 
   1   6   0       44.08       53.17      6.11 o 
   2   6   0      134.19      132.09      8.07 o 
   3   6   0       75.60       75.54      8.64 o 
   4   6   0      209.54      222.01      9.68 o 
   5   6   0      364.82      340.16     13.23 o 
   6   6   0     1428.72     1417.39     33.82 o 
   7   6   0       29.30       35.89      7.60 o 
   8   6   0     1081.06     1033.76     28.21 o 
   9   6   0       33.06       33.18      8.46 o 
  10   6   0       96.23      109.85     11.02 o 
  11   6   0       83.45      100.99     10.98 o 
  12   6   0        1.30        6.24      6.18 o 
  13   6   0       17.13       15.05      7.50 o 
  14   6   0       57.08       66.51     10.45 o 
  15   6   0        0.13        4.08      7.24 o 
   1   7   0       21.76       19.43      5.52 o 
   2   7   0       40.51       39.55      6.55 o 
   3   7   0       49.09       56.97      7.81 o 
   4   7   0        3.10        3.52      6.15 o 
   5   7   0      193.69      202.24     11.99 o 
   6   7   0      124.74      124.77     11.50 o 
   7   7   0       14.25       25.03      7.45 o 
   8   7   0       26.69       18.95      6.99 o 
   9   7   0        0.05        2.75      6.24 o 
  10   7   0        7.40        9.02      6.56 o 
  11   7   0        1.12       -1.55      6.08 o 
  12   7   0        2.31        5.14      6.60 o 
  13   7   0        0.05        2.85      6.83 o 
   0   8   0       46.40       50.09     10.78 o 
   1   8   0      109.71      112.38      9.62 o 
   2   8   0       37.88       35.92      8.47 o 
   3   8   0        5.48       -6.17      5.15 o 
   4   8   0        1.45       -1.42      5.29 o 
   5   8   0       65.05       54.98      9.28 o 
   6   8   0       12.14       16.54      7.45 o 
   7   8   0        1.98        6.66      6.34 o 
   8   8   0       26.25       36.93      8.72 o 
   9   8   0        0.62        6.05      6.60 o 
  10   8   0       22.94       27.58      8.29 o 
  11   8   0        1.22       -2.39      6.32 o 
   1   9   0        0.00        1.32      5.41 o 
   2   9   0       44.68       55.50      8.64 o 
   3   9   0       44.02       58.30      8.92 o 
   4   9   0        8.72       13.20      6.86 o 
   5   9   0       18.36       17.38     10.15 o 
   6   9   0        6.08        6.28      9.08 o 
   7   9   0       63.47       66.30     10.59 o 
   8   9   0        5.29        9.45      7.43 o 
   0  10   0        1.35        6.20      8.74 o 
   1  10   0        0.02        7.78      6.63 o 
   2  10   0        0.93        8.36      6.31 o 
   3  10   0        0.90        7.50      6.72 o 
   4  10   0        4.10       10.97      8.04 o 
 -18   1   1        3.43       17.06      9.33 o 
 -17   1   1        0.75       -6.91      8.06 o 
 -16   1   1      111.34      117.51     18.41 o 
 -15   1   1      172.98      156.41     14.58 o 
 -14   1   1       52.50       30.30      9.33 o 
 -13   1   1       29.97       28.27      8.27 o 
 -12   1   1      365.68      374.00     17.70 o 
 -11   1   1        0.84       -0.52      4.18 o 
 -10   1   1      100.40      114.58      7.36 o 
  -9   1   1     1466.90     1461.22     24.69 o 
  -8   1   1      380.20      424.21      9.79 o 
  -7   1   1     1697.85     1686.20     26.63 o 
  -6   1   1        7.98        9.18      2.62 o 
  -5   1   1      697.02      695.53     14.82 o 
  -4   1   1      248.36      220.37      5.73 o 
  -3   1   1     1308.52     1219.43     18.05 o 
  -2   1   1     8907.00     7899.99    176.41 o 
  -1   1   1     1331.49     1152.91     16.81 o 
   0   1   1    10488.00     9249.27    125.84 o 
   1   1   1      578.62      513.43      8.96 o 
   2   1   1     8866.38     8060.49    127.53 o 
   3   1   1     4839.12     4502.42     63.13 o 
   4   1   1        7.19       13.23      4.23 o 
   5   1   1      175.69      188.13      5.85 o 
   6   1   1      661.84      711.50     13.98 o 
   7   1   1      423.16      450.20     10.67 o 
   8   1   1      395.42      407.67     12.79 o 
   9   1   1      109.02       96.39      6.01 o 
  10   1   1       34.53       32.52      4.68 o 
  11   1   1      233.09      231.12     14.74 o 
  12   1   1       41.69       53.01      9.33 o 
  13   1   1      154.36      136.06     13.41 o 
  14   1   1      364.25      377.45     19.73 o 
  15   1   1       53.85       66.89     12.95 o 
  16   1   1       59.29       61.34     11.46 o 
  17   1   1      199.83      180.97     28.48 o 
  18   1   1       29.54       41.32     16.11 o 
 -18   2   1        0.30      -10.66     10.65 o 
 -17   2   1        5.15        7.91     18.70 o 
 -16   2   1        4.07        2.64      7.74 o 
 -15   2   1       28.54       22.39     13.81 o 
 -14   2   1      211.17      200.19     15.32 o 
 -13   2   1        5.63        9.17      8.92 o 
 -12   2   1      324.94      308.00     16.26 o 
 -11   2   1       52.67       59.28     13.52 o 
 -10   2   1        8.16       10.87      5.48 o 
  -9   2   1        0.11        5.48      2.42 o 
  -8   2   1      658.28      675.85     12.56 o 
  -7   2   1     3034.91     3140.16     52.41 o 
  -6   2   1      186.43      192.01      7.36 o 
  -5   2   1     4645.44     4563.82     62.68 o 
  -4   2   1     5810.18     5471.08    102.99 o 
  -3   2   1     1039.71      892.44     12.85 o 
  -2   2   1     1612.74     1476.86     19.94 o 
  -1   2   1     2871.79     2621.71     44.80 o 
   0   2   1      480.57      410.25     11.14 o 
   1   2   1     4851.70     4451.83     72.50 o 
   2   2   1     2763.85     2576.18     38.43 o 
   3   2   1     1122.62     1043.05     17.70 o 
   4   2   1     5357.40     5275.89     74.76 o 
   5   2   1     1717.22     1713.91     27.54 o 
   6   2   1     3232.92     3322.59     49.64 o 
   7   2   1      431.15      448.90     10.88 o 
   8   2   1      300.12      294.06      8.90 o 
   9   2   1        7.00        4.49      3.21 o 
  10   2   1      119.85      129.00      9.01 o 
  11   2   1        7.56        1.58      4.82 o 
  12   2   1       42.04       33.53      7.05 o 
  13   2   1        2.87       -3.93      7.04 o 
  14   2   1      126.70      117.58     21.87 o 
  15   2   1       56.48       61.55     16.98 o 
  16   2   1       10.67       14.39     11.51 o 
  17   2   1        0.46      -10.15      9.49 o 
 -18   3   1        0.20      -11.29     17.84 o 
 -17   3   1       20.12       18.24      9.40 o 
 -16   3   1        2.55        5.73      8.27 o 
 -15   3   1      109.97      110.05     13.63 o 
 -14   3   1        7.88       11.51     12.08 o 
 -13   3   1        0.32       -9.06      6.04 o 
 -12   3   1       57.16       37.36      8.52 o 
 -11   3   1       12.51        5.47      5.70 o 
 -10   3   1       67.30       65.84      8.74 o 
  -9   3   1       13.88       26.74      7.48 o 
  -8   3   1        0.68       -0.62      2.83 o 
  -7   3   1      102.76       98.07      3.73 o 
  -6   3   1      861.50      837.42     13.22 o 
  -5   3   1     2793.43     2886.94     37.60 o 
  -4   3   1      462.10      423.78      9.77 o 
  -3   3   1      157.95      141.88      5.35 o 
  -2   3   1      237.98      221.44      6.57 o 
  -1   3   1       81.03       81.47      4.18 o 
   0   3   1      555.81      577.41     14.28 o 
   1   3   1      320.95      323.43      8.53 o 
   2   3   1     3087.05     2958.05     51.43 o 
   3   3   1        6.23        2.86      2.49 o 
   4   3   1      420.64      380.53      9.76 o 
   5   3   1     1203.38     1159.44     21.05 o 
   6   3   1      207.48      232.90     11.30 o 
   7   3   1      347.89      365.26     10.18 o 
   8   3   1      281.06      283.24      9.16 o 
   9   3   1      694.57      672.35     19.37 o 
  10   3   1       48.12       41.21      8.49 o 
  11   3   1       83.99       82.14      8.84 o 
  12   3   1       13.56        6.20      6.15 o 
  13   3   1       21.71       12.87      6.93 o 
  14   3   1      451.34      402.38     21.36 o 
  15   3   1        2.91        6.50      8.02 o 
  16   3   1       45.77       34.90     10.23 o 
  17   3   1      136.70      136.35     40.86 o 
 -17   4   1        0.20       -5.40     19.56 o 
 -16   4   1        8.42        2.12      9.21 o 
 -15   4   1        4.12       -3.49      6.77 o 
 -14   4   1       21.65       20.77      8.52 o 
 -13   4   1       30.06       20.01      9.53 o 
 -12   4   1        0.75       -3.84      5.09 o 
 -11   4   1      242.53      254.11     12.46 o 
 -10   4   1       36.30       31.22      6.38 o 
  -9   4   1        7.21        9.31      4.62 o 
  -8   4   1       17.21       16.01      4.84 o 
  -7   4   1      208.57      228.88      7.94 o 
  -6   4   1        0.07       -2.47      2.35 o 
  -5   4   1     1219.98     1039.56     19.84 o 
  -4   4   1     1133.91     1130.42     21.35 o 
  -3   4   1       51.30       66.97      7.64 o 
  -2   4   1     3948.73     3982.92     59.85 o 
  -1   4   1       98.17      100.96      5.66 o 
   0   4   1      320.18      341.38      9.76 o 
   1   4   1      207.04      202.20      7.56 o 
   2   4   1       23.35       25.02      4.73 o 
   3   4   1      262.08      256.43      9.99 o 
   4   4   1      739.88      769.50     23.16 o 
   5   4   1        8.24        6.19      3.00 o 
   6   4   1     1068.21     1043.93     20.89 o 
   7   4   1        2.43        7.66      4.20 o 
   8   4   1       10.95        8.07      3.93 o 
   9   4   1       14.65       28.66     10.28 o 
  10   4   1      525.96      519.83     18.37 o 
  11   4   1       51.68       48.09     14.18 o 
  12   4   1      104.38      100.06     13.28 o 
  13   4   1      100.51       98.97     12.66 o 
  14   4   1        0.00       -1.26      7.52 o 
  15   4   1       15.14       14.95     12.37 o 
  16   4   1        0.02        3.58     15.54 o 
 -16   5   1       18.59       19.42      9.81 o 
 -15   5   1       11.88       15.85      8.84 o 
 -14   5   1        0.36       -2.06      6.32 o 
 -13   5   1       22.72       31.21      7.83 o 
 -12   5   1        0.14       -4.38      4.92 o 
 -11   5   1      266.41      260.01     13.38 o 
 -10   5   1      237.85      244.99     12.62 o 
  -9   5   1       17.12       18.07      6.15 o 
  -8   5   1      127.70      139.53      9.68 o 
  -7   5   1        6.08        5.55      3.87 o 
  -6   5   1      169.50      163.14      7.46 o 
  -5   5   1      304.59      301.40     11.32 o 
  -4   5   1      156.57      137.70      6.99 o 
  -3   5   1      189.10      199.66      8.05 o 
  -2   5   1       67.57       96.36      6.72 o 
  -1   5   1      676.96      681.45     15.95 o 
   0   5   1      450.52      452.65     12.31 o 
   1   5   1      255.34      235.85      8.70 o 
   2   5   1       40.29       50.97      5.81 o 
   3   5   1      142.55      154.96      7.34 o 
   4   5   1      336.97      298.57     11.75 o 
   5   5   1      214.32      190.71      9.30 o 
   6   5   1        4.86        6.78      4.39 o 
   7   5   1      554.76      586.98     18.46 o 
   8   5   1      462.04      442.29     20.34 o 
   9   5   1      524.28      484.72     22.73 o 
  10   5   1       58.73       76.21     22.73 o 
  11   5   1       10.98        6.62      7.73 o 
  12   5   1      148.65      157.64     15.25 o 
  13   5   1        0.72        0.56      7.29 o 
  14   5   1        4.81       -4.35      7.13 o 
  15   5   1        2.88       -3.19     11.22 o 
 -15   6   1       28.20       42.05      9.73 o 
 -14   6   1        0.93        7.74      7.16 o 
 -13   6   1        2.10       -0.62      5.91 o 
 -12   6   1        4.19        9.52      6.38 o 
 -11   6   1        1.90        3.45      6.10 o 
 -10   6   1      100.37       98.89     10.54 o 
  -9   6   1        4.62        9.37      6.20 o 
  -8   6   1        1.20        6.85      8.29 o 
  -7   6   1       42.86       58.52     12.25 o 
  -6   6   1        8.69       40.65      6.28 o 
  -5   6   1      127.53      148.67      9.28 o 
  -4   6   1       43.43       69.28      8.06 o 
  -3   6   1      289.21      307.41     11.12 o 
  -2   6   1        4.82        2.57      3.88 o 
  -1   6   1      121.85      138.51     12.41 o 
   0   6   1       60.15       77.48      8.47 o 
   1   6   1        4.25        1.36      3.72 o 
   2   6   1        1.66        0.37      3.89 o 
   3   6   1      280.93      237.31     10.38 o 
   4   6   1       94.23      112.52     12.21 o 
   5   6   1       83.13       86.27      8.83 o 
   6   6   1      628.63      626.12     16.82 o 
   7   6   1        7.70       15.34      6.86 o 
   8   6   1       61.46       81.89      9.68 o 
   9   6   1      239.09      236.60     13.61 o 
  10   6   1      178.04      208.08     13.14 o 
  11   6   1        6.78       10.31      6.93 o 
  12   6   1        0.09        7.29      6.72 o 
  13   6   1       12.23       12.57      9.20 o 
  14   6   1        0.19       -2.01      6.73 o 
 -13   7   1        0.02        3.47      7.02 o 
 -12   7   1        1.44        4.45      6.42 o 
 -11   7   1        1.49       -1.76      6.05 o 
 -10   7   1        1.66       -0.99      5.42 o 
  -9   7   1       78.49       91.53     10.81 o 
  -8   7   1        7.07       -2.26      6.09 o 
  -7   7   1        2.91       -1.05      5.86 o 
  -6   7   1       18.77       11.42      8.92 o 
  -5   7   1      132.66      127.53      9.77 o 
  -4   7   1       33.19       41.72      6.93 o 
  -3   7   1       11.50       15.86      5.58 o 
  -2   7   1      100.46      119.88     13.09 o 
  -1   7   1       30.28       38.99      7.97 o 
   0   7   1        0.10       -4.83      4.13 o 
   1   7   1        7.50       -2.23      7.56 o 
   2   7   1      126.57      125.46     18.44 o 
   3   7   1        7.62        4.38      6.56 o 
   4   7   1        0.19        5.22      5.46 o 
   5   7   1      103.97      103.25     22.44 o 
   6   7   1      378.96      431.67     15.78 o 
   7   7   1      374.78      382.49     21.39 o 
   8   7   1        0.24        7.75      6.46 o 
   9   7   1       35.98       46.84      8.89 o 
  10   7   1        8.08        3.32      5.92 o 
  11   7   1        3.90       -4.52      5.76 o 
  12   7   1        0.07        2.32      6.34 o 
  13   7   1        0.10        5.26      7.29 o 
 -11   8   1        0.10       -3.23      6.62 o 
 -10   8   1       19.80        8.71      7.27 o 
  -9   8   1       43.16       54.09      9.83 o 
  -8   8   1       61.77       62.57     10.16 o 
  -7   8   1       45.60       46.43      9.14 o 
  -6   8   1        2.32       -4.38      7.86 o 
  -5   8   1       27.87       21.57      6.97 o 
  -4   8   1       41.03       44.42      7.52 o 
  -3   8   1       18.33        7.18      5.81 o 
  -2   8   1      172.06      151.45     10.98 o 
  -1   8   1      223.89      197.97     10.59 o 
   0   8   1       20.69       19.11      7.61 o 
   1   8   1      258.90      255.23     11.83 o 
   2   8   1      186.06      176.17     10.48 o 
   3   8   1       11.08       14.45      6.48 o 
   4   8   1       26.64       20.64      6.86 o 
   5   8   1       25.95       30.79      8.07 o 
   6   8   1      239.15      224.35     14.48 o 
   7   8   1       57.91       57.63      9.49 o 
   8   8   1        1.05        7.97      6.76 o 
   9   8   1       55.47       48.04      9.41 o 
  10   8   1       19.55        9.81      8.67 o 
  11   8   1        0.35        8.03      7.13 o 
  -9   9   1        6.17        2.84      6.80 o 
  -8   9   1        8.90       10.38      7.50 o 
  -7   9   1       14.48       13.05      7.60 o 
  -6   9   1        0.22        2.11      9.50 o 
  -5   9   1        6.89       -5.58     10.65 o 
  -4   9   1        8.58        4.10      6.07 o 
  -3   9   1        5.17       -2.18      5.81 o 
  -2   9   1        0.20       -1.04      5.46 o 
  -1   9   1       24.66       22.92      7.17 o 
   0   9   1       34.75       28.08      7.49 o 
   1   9   1        4.87        6.45      6.17 o 
   2   9   1        1.24       10.90      6.31 o 
   3   9   1        1.32        8.09      6.40 o 
   4   9   1        0.20        0.97      5.55 o 
   5   9   1        4.99        7.33      9.40 o 
   6   9   1       22.88       41.31      9.48 o 
   7   9   1       61.46       52.74     10.50 o 
   8   9   1        5.77       14.96      7.68 o 
  -4  10   1        2.06       -2.94      7.41 o 
  -3  10   1        1.64        4.48      6.65 o 
  -2  10   1       46.92       52.23      9.20 o 
  -1  10   1       35.11       50.88      9.10 o 
   0  10   1       17.54       27.68      8.12 o 
   1  10   1       77.67       77.25     12.42 o 
   2  10   1       92.37       72.08     10.16 o 
   3  10   1       18.83       31.05      8.56 o 
 -19   0   2        0.22      -15.54     10.36 o 
 -18   0   2       22.42       40.28     16.69 o 
 -17   0   2        6.14        6.33     13.23 o 
 -16   0   2       30.31       25.32     13.81 o 
 -15   0   2      182.97      156.52     20.72 o 
 -14   0   2       45.56       44.88     13.81 o 
 -13   0   2        5.62       -2.30      9.78 o 
 -12   0   2     1590.85     1537.55     59.27 o 
 -11   0   2     2111.45     2207.92     75.96 o 
 -10   0   2       76.88       82.29     12.08 o 
  -9   0   2       28.08       39.70      8.63 o 
  -8   0   2       28.48       54.09      9.21 o 
  -7   0   2       43.90       50.22      4.00 o 
  -6   0   2     2238.31     2105.43     43.74 o 
  -5   0   2     3723.42     3642.56     80.27 o 
  -4   0   2     1414.49     1477.70     45.46 o 
  -3   0   2     4586.55     4556.24    127.17 o 
  -2   0   2     6216.22     5485.56    138.68 o 
  -1   0   2      278.59      276.82      7.19 o 
   0   0   2     6112.18     6210.43    113.89 o 
   1   0   2      734.20      756.62     21.87 o 
   2   0   2    60178.88    53540.82   4491.80 o 
   3   0   2      469.36      512.68     14.03 o 
   4   0   2     5063.26     5049.17    100.69 o 
   5   0   2     3029.82     3184.55     66.52 o 
   6   0   2      586.97      590.97     17.70 o 
   7   0   2      273.74      294.18     12.61 o 
   8   0   2       11.83       14.16      5.75 o 
   9   0   2        0.09       -6.71      4.48 o 
  10   0   2        0.24       -0.44      5.24 o 
  11   0   2       11.71       12.54      6.70 o 
  12   0   2       11.42        9.78     10.93 o 
  13   0   2      247.54      253.19     23.59 o 
  14   0   2        6.05       -5.18     10.93 o 
  15   0   2       32.25       43.16     14.96 o 
  16   0   2       97.84      109.91     19.56 o 
  17   0   2       59.27       63.87     17.26 o 
 -19   1   2        2.38        7.87      9.40 o 
 -18   1   2        8.49        6.17      9.50 o 
 -17   1   2       21.41       23.60      9.96 o 
 -16   1   2      116.96      131.40     19.56 o 
 -15   1   2       20.38       23.62      9.15 o 
 -14   1   2        1.61        2.88      7.32 o 
 -13   1   2       94.45      100.01     11.78 o 
 -12   1   2       28.09       35.74      8.33 o 
 -11   1   2      349.55      317.20     15.45 o 
 -10   1   2      173.03      162.10     10.58 o 
  -9   1   2      470.75      469.33     17.29 o 
  -8   1   2       49.73       36.45      8.86 o 
  -7   1   2     1186.96     1178.17     23.36 o 
  -6   1   2      335.46      372.73     14.12 o 
  -5   1   2      755.04      716.38     15.29 o 
  -4   1   2     1620.59     1577.04     29.15 o 
  -3   1   2     2713.90     2528.59     35.41 o 
  -2   1   2      628.05      586.32      8.56 o 
  -1   1   2      665.01      587.26      8.55 o 
   0   1   2      368.79      320.29      5.46 o 
   1   1   2     2027.17     1952.07     30.58 o 
   2   1   2      578.97      488.32      9.22 o 
   3   1   2     2815.23     2674.88     39.19 o 
   4   1   2      409.18      390.24      8.66 o 
   5   1   2     2481.30     2433.03     37.10 o 
   6   1   2      109.83      107.38      5.29 o 
   7   1   2      443.20      466.09     11.40 o 
   8   1   2      692.74      700.22     15.35 o 
   9   1   2      324.48      332.35     10.32 o 
  10   1   2       29.50       44.81      5.59 o 
  11   1   2        3.51        7.34      5.15 o 
  12   1   2      202.45      207.70     18.41 o 
  13   1   2       26.65       24.44      9.09 o 
  14   1   2        0.44        6.91      8.14 o 
  15   1   2      178.02      136.95     21.29 o 
  16   1   2        3.81        3.54      8.16 o 
  17   1   2       15.97       32.89     10.37 o 
 -18   2   2       16.76        0.99      8.52 o 
 -17   2   2        0.65       -4.32      7.60 o 
 -16   2   2       68.55       59.72     12.08 o 
 -15   2   2       33.52       45.17     13.81 o 
 -14   2   2        7.29        4.48      7.52 o 
 -13   2   2      595.46      582.04     23.59 o 
 -12   2   2      139.13      139.23      8.97 o 
 -11   2   2      144.93      163.87      9.03 o 
 -10   2   2      390.86      404.79     10.34 o 
  -9   2   2        6.27        6.04      2.58 o 
  -8   2   2      123.82      122.07      5.90 o 
  -7   2   2       64.69       50.41      4.40 o 
  -6   2   2     1215.63     1291.07     20.88 o 
  -5   2   2     1368.93     1332.02     20.73 o 
  -4   2   2     2674.63     2521.39     41.24 o 
  -3   2   2     6584.01     6153.46     95.43 o 
  -2   2   2     4308.72     3955.46     49.29 o 
  -1   2   2      327.08      310.52      6.18 o 
   0   2   2      181.92      142.58      4.79 o 
   1   2   2     2855.26     2769.52     41.10 o 
   2   2   2     1996.90     1909.04     34.05 o 
   3   2   2     1368.47     1349.05     22.24 o 
   4   2   2      191.54      194.26      6.10 o 
   5   2   2      222.66      213.77      6.92 o 
   6   2   2        2.20        9.94      3.13 o 
   7   2   2      439.27      471.34     11.71 o 
   8   2   2      398.98      447.94     11.80 o 
   9   2   2        0.88        1.53      3.51 o 
  10   2   2      113.53      117.40     13.42 o 
  11   2   2      372.84      391.94     16.40 o 
  12   2   2      552.51      550.99     23.40 o 
  13   2   2      345.09      344.11     27.05 o 
  14   2   2       58.11       64.66     11.37 o 
  15   2   2       26.05       28.40     18.13 o 
  16   2   2        3.03       -0.12      8.63 o 
  17   2   2       10.10       16.25      9.81 o 
 -18   3   2       18.29       16.67     14.10 o 
 -17   3   2        9.84        7.66      9.25 o 
 -16   3   2        1.00       -1.45      8.27 o 
 -15   3   2      117.41      109.23     13.63 o 
 -14   3   2        0.94       -1.93      7.29 o 
 -13   3   2        0.16       -8.46      5.64 o 
 -12   3   2      119.92       97.06     14.47 o 
 -11   3   2       42.14       41.80      6.63 o 
 -10   3   2      108.26      113.29     15.21 o 
  -9   3   2       11.63       14.87      4.39 o 
  -8   3   2        0.38       -1.13      1.89 o 
  -7   3   2      109.57      103.51      3.87 o 
  -6   3   2      877.93      944.72     14.67 o 
  -5   3   2      705.90      672.53     11.21 o 
  -4   3   2      683.03      672.68     12.26 o 
  -3   3   2       89.67       79.36      3.90 o 
  -2   3   2      379.70      346.23     10.36 o 
  -1   3   2        1.01        1.15      1.93 o 
   0   3   2      617.26      633.90     13.40 o 
   1   3   2     1340.06     1375.31     23.74 o 
   2   3   2      436.71      428.17     10.52 o 
   3   3   2     1122.60     1073.74     22.68 o 
   4   3   2      528.31      495.97     11.73 o 
   5   3   2      413.27      430.13     10.90 o 
   6   3   2        4.31        4.03      2.86 o 
   7   3   2       19.30       25.63      4.22 o 
   8   3   2      806.29      876.23     18.70 o 
   9   3   2      448.58      472.25     15.90 o 
  10   3   2        0.06       -0.75      4.71 o 
  11   3   2       47.13       53.62      8.16 o 
  12   3   2      103.90      108.09     11.78 o 
  13   3   2       45.79       40.07      8.63 o 
  14   3   2        2.70       -4.12      7.86 o 
  15   3   2        9.47        7.26      8.16 o 
  16   3   2        1.14        5.06      8.09 o 
 -17   4   2        1.27        8.03      9.40 o 
 -16   4   2        9.31        4.17      8.43 o 
 -15   4   2       35.22       41.47     10.64 o 
 -14   4   2       58.39       60.72     11.22 o 
 -13   4   2      188.07      202.27     12.24 o 
 -12   4   2        0.16       -5.01      5.09 o 
 -11   4   2       30.25       26.22      6.60 o 
 -10   4   2       12.45       15.79      5.63 o 
  -9   4   2       25.36       35.03      9.51 o 
  -8   4   2      183.82      173.71      9.51 o 
  -7   4   2      213.12      211.93      5.99 o 
  -6   4   2      249.51      277.08      8.46 o 
  -5   4   2      113.20      122.79      5.74 o 
  -4   4   2     1275.61     1281.25     25.58 o 
  -3   4   2      318.59      282.77      8.66 o 
  -2   4   2     1438.23     1581.15     27.41 o 
  -1   4   2      509.59      500.95     14.56 o 
   0   4   2       27.19       45.93     10.55 o 
   1   4   2       80.48       87.61      6.40 o 
   2   4   2     1947.36     1991.45     41.48 o 
   3   4   2     1306.47     1355.34     25.29 o 
   4   4   2      179.18      169.27      7.13 o 
   5   4   2      207.77      201.94      7.95 o 
   6   4   2      432.00      414.96     14.93 o 
   7   4   2      136.66      130.88     10.39 o 
   8   4   2       23.12       24.88      5.03 o 
   9   4   2      207.61      205.28     11.31 o 
  10   4   2      108.94      107.62     16.14 o 
  11   4   2      362.96      328.58     15.32 o 
  12   4   2      368.03      353.98     16.25 o 
  13   4   2       14.42       13.47      7.16 o 
  14   4   2        7.09       12.82      7.87 o 
  15   4   2       27.35       33.83     25.61 o 
  16   4   2       10.48        8.74     15.25 o 
 -16   5   2       10.14       13.85      9.91 o 
 -15   5   2       11.86       16.63      9.91 o 
 -14   5   2        0.18       11.82      7.05 o 
 -13   5   2       11.02       17.35      8.97 o 
 -12   5   2        1.36        6.23      6.08 o 
 -11   5   2      177.60      184.71     11.73 o 
 -10   5   2       34.62       34.72      7.16 o 
  -9   5   2        1.39        0.24      5.62 o 
  -8   5   2      156.55      175.87     10.06 o 
  -7   5   2        6.59       11.48      5.06 o 
  -6   5   2       45.86       60.11      7.89 o 
  -5   5   2      238.35      252.34     10.23 o 
  -4   5   2      267.78      262.76     11.11 o 
  -3   5   2       40.50       35.33      4.77 o 
  -2   5   2        5.96        0.56      3.08 o 
  -1   5   2       50.43       43.91      5.12 o 
   0   5   2      593.68      538.11     13.81 o 
   1   5   2        5.93        9.74      4.04 o 
   2   5   2       99.81       77.35     16.33 o 
   3   5   2      196.34      194.89      9.55 o 
   4   5   2       97.80       98.15      7.86 o 
   5   5   2        8.61       13.56      4.33 o 
   6   5   2        0.06       -1.10      4.07 o 
   7   5   2        0.57       -1.37      3.97 o 
   8   5   2       93.63      106.86     10.27 o 
   9   5   2      111.82      120.78     16.97 o 
  10   5   2      364.59      372.14     20.33 o 
  11   5   2        4.51        8.70      6.68 o 
  12   5   2        5.69       -4.00      6.16 o 
  13   5   2       68.38       80.00     12.41 o 
  14   5   2        6.18        3.19      7.32 o 
  15   5   2       11.73       17.61     12.37 o 
 -15   6   2        7.89       10.90      9.74 o 
 -14   6   2       35.97       31.08      8.74 o 
 -13   6   2        0.35       -0.18      6.63 o 
 -12   6   2       84.34       70.16     11.00 o 
 -11   6   2        9.17        9.95      6.63 o 
 -10   6   2       87.90       94.17     10.40 o 
  -9   6   2      506.60      459.88     17.66 o 
  -8   6   2       12.91       19.95      6.68 o 
  -7   6   2      565.00      519.15     24.39 o 
  -6   6   2     1801.47     1700.35     31.79 o 
  -5   6   2      156.55      163.62      8.65 o 
  -4   6   2      728.49      681.15     17.27 o 
  -3   6   2      360.85      389.06     12.58 o 
  -2   6   2       70.82       69.83      6.66 o 
  -1   6   2      161.23      144.00     10.67 o 
   0   6   2       47.71       49.39      6.01 o 
   1   6   2      176.45      190.31      8.96 o 
   2   6   2       14.06       16.77      4.93 o 
   3   6   2        1.66        2.17      3.90 o 
   4   6   2      104.80      109.51     11.59 o 
   5   6   2       55.98       55.66      7.51 o 
   6   6   2       51.75       44.46      7.41 o 
   7   6   2      126.86       96.48      9.63 o 
   8   6   2      766.80      820.70     31.13 o 
   9   6   2       50.00       46.02     10.56 o 
  10   6   2       49.93       50.63     10.73 o 
  11   6   2       20.57        9.78      8.14 o 
  12   6   2      143.19      133.05     20.43 o 
  13   6   2       14.54       18.95      8.92 o 
  14   6   2        0.85        7.90      9.21 o 
 -14   7   2        3.73        6.02      7.82 o 
 -13   7   2        1.63        4.96      7.73 o 
 -12   7   2       18.80       15.55      8.05 o 
 -11   7   2       22.14       20.51      7.93 o 
 -10   7   2       72.74       68.99     10.26 o 
  -9   7   2       11.78        7.27      7.78 o 
  -8   7   2      202.63      183.88     13.41 o 
  -7   7   2       74.13       76.06     10.33 o 
  -6   7   2       18.03       27.73     11.80 o 
  -5   7   2      369.68      348.13     15.12 o 
  -4   7   2      209.49      188.83     10.14 o 
  -3   7   2       23.54       24.25      9.39 o 
  -2   7   2        1.13       -0.11      4.52 o 
  -1   7   2      155.66      146.71      9.98 o 
   0   7   2       30.21       26.19      6.08 o 
   1   7   2      123.55      136.09     17.94 o 
   2   7   2       47.12       46.76      8.22 o 
   3   7   2       49.44       61.43      7.70 o 
   4   7   2      762.82      748.72     20.10 o 
   5   7   2       23.08       48.08     11.99 o 
   6   7   2       58.06       90.11     12.29 o 
   7   7   2      324.98      356.42     20.02 o 
   8   7   2       40.63       48.77     10.28 o 
   9   7   2        2.62       -0.57      6.13 o 
  10   7   2       20.58       16.37      7.93 o 
  11   7   2        0.62       -2.88      5.75 o 
  12   7   2       14.01       19.73      7.96 o 
 -12   8   2       37.98       25.64      9.25 o 
 -11   8   2       16.85       17.97      8.73 o 
 -10   8   2        1.21        6.47      7.05 o 
  -9   8   2        7.30        5.16      6.75 o 
  -8   8   2       95.07      103.71     12.78 o 
  -7   8   2       83.31       58.24      9.45 o 
  -6   8   2      111.64       95.44     24.74 o 
  -5   8   2       13.78       -0.62      6.29 o 
  -4   8   2       27.43        4.45      6.44 o 
  -3   8   2       20.85       21.33      6.69 o 
  -2   8   2       65.59       72.54      8.77 o 
  -1   8   2       13.41        6.28      5.67 o 
   0   8   2       17.47        9.12      5.82 o 
   1   8   2        3.65        5.06      6.10 o 
   2   8   2       71.52       69.72      8.89 o 
   3   8   2      117.79      135.76     11.05 o 
   4   8   2       26.28       26.01      7.09 o 
   5   8   2        9.18       20.43      8.22 o 
   6   8   2        1.45        2.24      8.56 o 
   7   8   2        7.39       14.30      7.41 o 
   8   8   2       13.26       20.88      8.05 o 
   9   8   2        2.66       11.03      7.35 o 
  10   8   2        1.68        1.42      6.68 o 
  -9   9   2       63.10       80.10     12.16 o 
  -8   9   2        3.40        5.42      7.75 o 
  -7   9   2        2.34       10.41      7.83 o 
  -6   9   2        0.05       -6.06     12.08 o 
  -5   9   2       18.04       22.02      8.59 o 
  -4   9   2       20.62        5.87      7.21 o 
  -3   9   2        0.52        0.92      5.79 o 
  -2   9   2        2.25       -3.77      5.68 o 
  -1   9   2        4.36        7.81      6.29 o 
   0   9   2        2.85        2.45      5.83 o 
   1   9   2       44.84       55.83      8.94 o 
   2   9   2      113.15      128.60     12.29 o 
   3   9   2       11.80       11.93      6.63 o 
   4   9   2       76.08       62.90     10.22 o 
   5   9   2       53.98       62.66     13.67 o 
   6   9   2        3.30        9.11      7.40 o 
   7   9   2        1.12        4.58      7.06 o 
  -4  10   2       13.06       29.55      9.35 o 
  -3  10   2        7.99       26.86      9.60 o 
  -2  10   2        0.83        5.00      6.43 o 
  -1  10   2        0.25        1.68      6.29 o 
   0  10   2        0.00        1.85      6.52 o 
   1  10   2        2.50        6.76      7.12 o 
   2  10   2        3.02        6.76      6.50 o 
 -19   1   3        3.49       -9.49      8.68 o 
 -18   1   3       16.14       26.23     10.07 o 
 -17   1   3        0.00       -5.95      7.74 o 
 -16   1   3        5.08        0.99      7.74 o 
 -15   1   3        0.02       -3.58      7.19 o 
 -14   1   3      212.84      215.70     15.05 o 
 -13   1   3      154.13      156.64     12.77 o 
 -12   1   3       21.01       19.12      6.88 o 
 -11   1   3     2060.59     2088.82     51.47 o 
 -10   1   3      140.85      126.36      5.75 o 
  -9   1   3      902.37      981.30     17.92 o 
  -8   1   3     1344.14     1421.94     27.06 o 
  -7   1   3      866.25      923.91     16.08 o 
  -6   1   3     2038.50     2037.79     30.46 o 
  -5   1   3      325.34      318.09      6.92 o 
  -4   1   3      239.18      236.16      5.65 o 
  -3   1   3      346.70      354.94      6.11 o 
  -2   1   3     4425.53     4339.75     69.54 o 
  -1   1   3     1411.86     1310.65     15.81 o 
   0   1   3     3591.36     3447.94     38.60 o 
   1   1   3    25574.79    23421.65    405.22 o 
   2   1   3     2673.64     2702.84     44.95 o 
   3   1   3     2000.28     2006.08     26.48 o 
   4   1   3     2180.12     2198.95     35.65 o 
   5   1   3       17.56       13.92      2.97 o 
   6   1   3      972.09     1000.23     23.92 o 
   7   1   3      327.22      334.21      9.82 o 
   8   1   3      393.70      385.91     10.98 o 
   9   1   3      114.96      119.52      7.13 o 
  10   1   3       46.78       53.91      6.10 o 
  11   1   3       24.19       24.44      7.93 o 
  12   1   3      118.13      116.70     14.21 o 
  13   1   3      647.23      683.94     26.65 o 
  14   1   3       21.62       23.41      9.56 o 
  15   1   3       91.19      106.31     19.28 o 
  16   1   3        0.00       -9.27      7.77 o 
  17   1   3        3.34       10.29      8.92 o 
 -19   2   3       17.15        9.94     11.22 o 
 -18   2   3        1.09       -0.45     20.14 o 
 -17   2   3        0.15       -1.73      9.78 o 
 -16   2   3        4.00       -1.44     11.22 o 
 -15   2   3      116.65      116.15     13.41 o 
 -14   2   3      249.17      233.37     15.87 o 
 -13   2   3       99.03      122.39     12.37 o 
 -12   2   3       31.85       37.95      7.93 o 
 -11   2   3        1.29       -0.63      2.94 o 
 -10   2   3      737.81      736.88     15.17 o 
  -9   2   3      672.69      691.42     14.95 o 
  -8   2   3      811.04      902.15     16.64 o 
  -7   2   3     2669.47     2884.38     44.78 o 
  -6   2   3      623.50      655.21     12.62 o 
  -5   2   3     1401.12     1462.17     22.91 o 
  -4   2   3     2324.36     2247.16     29.38 o 
  -3   2   3     1666.52     1738.71     26.00 o 
  -2   2   3      280.85      267.88      5.70 o 
  -1   2   3       12.94       13.33      2.08 o 
   0   2   3      335.19      328.68      6.68 o 
   1   2   3      300.16      295.72      6.17 o 
   2   2   3      611.29      606.13      9.86 o 
   3   2   3        3.87        2.89      2.16 o 
   4   2   3       76.24       84.19      5.23 o 
   5   2   3       26.74       30.55      3.67 o 
   6   2   3     1286.73     1294.84     23.32 o 
   7   2   3       46.26       73.20     11.54 o 
   8   2   3      193.09      157.85      7.75 o 
   9   2   3      441.86      431.12     12.48 o 
  10   2   3       48.93       47.42      7.14 o 
  11   2   3      393.20      381.02     15.06 o 
  12   2   3        9.17       13.69      6.58 o 
  13   2   3        3.60       10.67      8.02 o 
  14   2   3       28.51       25.89     12.95 o 
  15   2   3        0.44       -0.29     18.70 o 
  16   2   3       34.77       52.91     15.82 o 
 -18   3   3        0.29       -7.93      8.16 o 
 -17   3   3       17.41       16.63      9.81 o 
 -16   3   3       10.77        5.75     13.23 o 
 -15   3   3       94.37       88.61     12.81 o 
 -14   3   3       12.53        7.44      7.60 o 
 -13   3   3       18.05       13.64      7.52 o 
 -12   3   3       29.36       19.54      6.08 o 
 -11   3   3      191.04      197.31     10.02 o 
 -10   3   3       55.86       62.62      7.07 o 
  -9   3   3      417.49      445.01     10.63 o 
  -8   3   3       33.63       26.71      3.21 o 
  -7   3   3       45.23       56.97      4.14 o 
  -6   3   3      964.26      987.50     15.28 o 
  -5   3   3        6.56       -0.45      2.23 o 
  -4   3   3     1992.46     2088.35     36.24 o 
  -3   3   3      487.20      446.00      8.85 o 
  -2   3   3      512.65      447.42      8.92 o 
  -1   3   3        2.35        4.91      2.41 o 
   0   3   3       19.68       16.49      3.41 o 
   1   3   3      177.85      166.69      6.42 o 
   2   3   3      863.56      946.75     18.24 o 
   3   3   3       92.53       71.01      4.77 o 
   4   3   3      336.11      322.42     10.80 o 
   5   3   3       30.92       23.80      3.99 o 
   6   3   3      241.66      253.35      8.62 o 
   7   3   3       71.26       89.66      9.97 o 
   8   3   3      110.52      128.64     10.21 o 
   9   3   3       21.92       23.04      4.97 o 
  10   3   3      208.39      188.34     11.43 o 
  11   3   3      188.13      196.57     11.49 o 
  12   3   3       51.95       47.10      8.34 o 
  13   3   3        1.81       -1.59      6.27 o 
  14   3   3       16.22       32.89     14.96 o 
  15   3   3        3.70       -1.79      7.45 o 
  16   3   3       36.33       14.67     16.40 o 
 -17   4   3        0.70        2.20     11.51 o 
 -16   4   3        2.00       -2.01     12.08 o 
 -15   4   3      125.00       94.31     24.46 o 
 -14   4   3       14.05       12.93      8.27 o 
 -13   4   3       66.82       80.76      9.29 o 
 -12   4   3       22.04       23.09      6.73 o 
 -11   4   3       89.38       96.92     13.23 o 
 -10   4   3       53.09       45.47      6.83 o 
  -9   4   3        0.00       -4.62      3.53 o 
  -8   4   3       69.63       59.99      4.57 o 
  -7   4   3      738.86      745.06     13.23 o 
  -6   4   3      202.64      173.85      5.40 o 
  -5   4   3      297.88      288.55      7.79 o 
  -4   4   3       48.77       59.33      6.05 o 
  -3   4   3      254.54      247.53      9.92 o 
  -2   4   3      675.60      695.26     15.50 o 
  -1   4   3      136.97      125.40      6.42 o 
   0   4   3      189.83      199.39      7.78 o 
   1   4   3        5.45        1.88      2.69 o 
   2   4   3        8.63       12.55      3.64 o 
   3   4   3      229.16      206.51      9.30 o 
   4   4   3       90.99       86.07      5.95 o 
   5   4   3        2.38        7.44      5.31 o 
   6   4   3       15.90       17.70      4.24 o 
   7   4   3       53.31       50.71      5.94 o 
   8   4   3       91.27      117.50      8.26 o 
   9   4   3      433.89      433.96     16.57 o 
  10   4   3      132.93      140.60     16.77 o 
  11   4   3       79.82       84.86     10.03 o 
  12   4   3       16.09       19.89      7.38 o 
  13   4   3       32.14       29.67      8.70 o 
  14   4   3        0.01       -3.56      7.45 o 
  15   4   3        1.09       -2.85     29.92 o 
 -17   5   3        3.27        4.20     19.56 o 
 -16   5   3        7.44        3.84      8.43 o 
 -15   5   3       14.81       14.46      9.09 o 
 -14   5   3       10.76        5.59      6.63 o 
 -13   5   3      195.15      202.05     12.59 o 
 -12   5   3       12.75        9.32      6.26 o 
 -11   5   3       24.88       40.54      7.93 o 
 -10   5   3       27.62       28.50      6.83 o 
  -9   5   3        5.59        5.40      4.84 o 
  -8   5   3      168.88      160.75     10.94 o 
  -7   5   3     1065.69     1010.52     25.53 o 
  -6   5   3        1.31        3.22      3.44 o 
  -5   5   3        0.03       -4.85      3.24 o 
  -4   5   3      218.58      246.78      9.04 o 
  -3   5   3      344.41      346.29     10.72 o 
  -2   5   3        0.95       -0.19      2.97 o 
  -1   5   3      606.88      627.33     18.20 o 
   0   5   3      126.14      152.42      8.59 o 
   1   5   3      233.53      249.51      9.66 o 
   2   5   3        5.48       11.57      3.92 o 
   3   5   3       20.19       20.68      4.61 o 
   4   5   3      102.49      101.56     23.26 o 
   5   5   3      124.70      134.68     15.12 o 
   6   5   3       69.89       69.22      9.30 o 
   7   5   3       56.14       70.82      7.37 o 
   8   5   3       11.51       15.42      6.26 o 
   9   5   3      230.12      249.77     13.55 o 
  10   5   3      356.75      351.04     16.36 o 
  11   5   3       87.41       77.24     10.40 o 
  12   5   3       60.68       60.98     10.06 o 
  13   5   3        4.86        4.35      7.20 o 
  14   5   3        0.01       12.24      7.42 o 
 -15   6   3        1.63       -3.29      8.52 o 
 -14   6   3       52.24       49.33      9.64 o 
 -13   6   3       34.33       34.72      8.64 o 
 -12   6   3       17.13       11.84      7.11 o 
 -11   6   3       40.76       28.74      7.50 o 
 -10   6   3        1.39       -4.19      6.82 o 
  -9   6   3       57.07       64.74      8.93 o 
  -8   6   3      308.44      304.29     14.94 o 
  -7   6   3       30.22       30.63      6.91 o 
  -6   6   3       14.29        3.66      6.08 o 
  -5   6   3       16.80       17.79      5.17 o 
  -4   6   3       16.96       23.54      5.48 o 
  -3   6   3       11.99       17.21      5.00 o 
  -2   6   3       72.89       67.63      6.74 o 
  -1   6   3       17.32       16.09      4.80 o 
   0   6   3      368.00      401.48     20.63 o 
   1   6   3       48.62       66.14     11.52 o 
   2   6   3      100.91      106.25      9.29 o 
   3   6   3       45.53       48.60      7.41 o 
   4   6   3       95.84       69.23      9.81 o 
   5   6   3        1.56       -0.58      4.25 o 
   6   6   3       38.50       28.67      6.42 o 
   7   6   3      269.74      266.96     13.95 o 
   8   6   3       42.66       63.08     11.34 o 
   9   6   3       55.17       59.16     19.78 o 
  10   6   3       45.60       55.44     10.90 o 
  11   6   3        4.68       12.55      8.33 o 
  12   6   3        6.87        5.78      8.11 o 
  13   6   3       10.99       13.25     18.70 o 
 -14   7   3        6.53        7.92      8.16 o 
 -13   7   3        6.76       13.02      7.83 o 
 -12   7   3        4.91        0.63      6.44 o 
 -11   7   3        2.68       -1.28      6.34 o 
 -10   7   3       70.56       49.07      8.96 o 
  -9   7   3       21.95       24.18      7.63 o 
  -8   7   3       18.86       21.95      9.34 o 
  -7   7   3       29.19       26.82      9.01 o 
  -6   7   3       26.48       21.87      9.15 o 
  -5   7   3      403.29      389.02     13.70 o 
  -4   7   3       71.64       77.21      9.55 o 
  -3   7   3      100.03       94.78      9.72 o 
  -2   7   3       47.48       52.98      7.25 o 
  -1   7   3       34.37       30.51      6.22 o 
   0   7   3        2.87       -4.91      5.15 o 
   1   7   3        5.46       -2.09      4.42 o 
   2   7   3        1.64       -0.87      4.71 o 
   3   7   3       25.37       21.53      6.53 o 
   4   7   3        4.54       10.01      6.66 o 
   5   7   3      119.23      105.11     10.81 o 
   6   7   3      198.35      182.43     22.79 o 
   7   7   3      185.59      177.81     33.66 o 
   8   7   3       87.41      116.15     14.41 o 
   9   7   3       36.09       27.51     11.22 o 
  10   7   3        4.86        7.77      7.87 o 
  11   7   3        1.31        4.16      7.60 o 
  12   7   3        7.94        5.75      8.29 o 
 -12   8   3       22.00       46.38     10.50 o 
 -11   8   3       31.43       31.60      9.30 o 
 -10   8   3        9.06       14.43      7.72 o 
  -9   8   3       10.69       16.07      7.50 o 
  -8   8   3        0.01        8.45      6.75 o 
  -7   8   3        5.72       11.91      6.96 o 
  -6   8   3       59.48       55.75     11.55 o 
  -5   8   3        7.02        6.17      6.93 o 
  -4   8   3       35.66       23.72      6.77 o 
  -3   8   3       28.92       22.28      6.72 o 
  -2   8   3        0.23       -2.50      5.46 o 
  -1   8   3       11.42        4.88      5.64 o 
   0   8   3      120.99       92.15      9.55 o 
   1   8   3       68.20       54.64      8.46 o 
   2   8   3       34.05       30.09      7.34 o 
   3   8   3        0.02        1.43      6.01 o 
   4   8   3       36.87       48.42      9.36 o 
   5   8   3       52.35       61.02      8.51 o 
   6   8   3        0.11       -3.23      5.73 o 
   7   8   3       36.96       64.00      9.97 o 
   8   8   3       41.72       49.56      9.75 o 
   9   8   3        9.87       18.85      8.25 o 
  10   8   3        4.44       16.01      7.83 o 
  -9   9   3        1.45       13.74      8.36 o 
  -8   9   3        0.03        3.41      7.25 o 
  -7   9   3       14.01       24.36      8.41 o 
  -6   9   3        9.27       12.12      9.91 o 
  -5   9   3       11.40       17.72      8.63 o 
  -4   9   3       10.57       13.50      7.69 o 
  -3   9   3        8.65        3.64      6.07 o 
  -2   9   3        5.75        3.51      5.94 o 
  -1   9   3        3.68       -3.75      5.74 o 
   0   9   3        3.50        4.01      6.18 o 
   1   9   3        3.36        1.51      5.79 o 
   2   9   3       11.14       21.85      7.11 o 
   3   9   3       26.68       30.17      7.87 o 
   4   9   3       12.16       10.24      7.92 o 
   5   9   3        0.89        4.57      6.62 o 
   6   9   3       22.94       32.75      9.36 o 
   7   9   3        2.47        9.96      7.40 o 
  -3  10   3        5.62        3.34      7.77 o 
  -2  10   3        0.14       -4.09      6.52 o 
  -1  10   3        2.35        6.25      6.67 o 
   0  10   3       20.88       19.93      7.69 o 
   1  10   3        0.91        4.44      6.79 o 
 -19   0   4        2.52       16.69     13.81 o 
 -18   0   4       55.84       58.69     17.26 o 
 -17   0   4        0.07       12.08     13.23 o 
 -16   0   4      115.84       96.10     18.41 o 
 -15   0   4       78.96       61.57     15.54 o 
 -14   0   4      217.56      195.65     20.14 o 
 -13   0   4     1251.64     1139.92     48.91 o 
 -12   0   4        0.00       -3.45      7.48 o 
 -11   0   4       81.39      108.18     14.39 o 
 -10   0   4       82.29       70.78     11.51 o 
  -9   0   4     1881.58     2210.92     47.03 o 
  -8   0   4     2087.99     2265.00     47.68 o 
  -7   0   4      105.49      115.47      5.40 o 
  -6   0   4     1658.68     1592.19     59.82 o 
  -5   0   4       33.79       33.31      4.87 o 
  -4   0   4      796.40      777.49     21.04 o 
  -3   0   4      615.15      606.06     21.53 o 
  -2   0   4      105.56       89.18     14.67 o 
  -1   0   4    46395.02    41244.34   1113.74 o 
   0   0   4    35537.55    32980.43   1308.24 o 
   1   0   4      711.17      669.22     12.94 o 
   2   0   4      960.64      872.77     16.48 o 
   3   0   4      467.67      425.35     13.35 o 
   4   0   4      594.06      650.36     18.66 o 
   5   0   4       74.72      116.14      8.41 o 
   6   0   4     1468.60     1603.17     66.75 o 
   7   0   4     1754.29     1845.35     44.55 o 
   8   0   4     1519.95     1662.36     41.90 o 
   9   0   4      236.46      222.03     12.81 o 
  10   0   4        5.83        2.58      6.30 o 
  11   0   4        4.54        2.74      6.70 o 
  12   0   4       55.89       74.23     14.96 o 
  13   0   4      266.70      284.26     24.17 o 
  14   0   4        2.28       -1.73     10.93 o 
  15   0   4       73.92       81.71     17.84 o 
  16   0   4        0.14        1.73     10.93 o 
 -19   1   4       16.63       18.46     10.49 o 
 -18   1   4        0.90       -9.12      7.93 o 
 -17   1   4        0.02        4.07      8.27 o 
 -16   1   4        7.61        0.15      7.70 o 
 -15   1   4       48.90       43.64      9.91 o 
 -14   1   4       62.56       77.25     14.96 o 
 -13   1   4      155.03      135.80     10.85 o 
 -12   1   4       26.34       34.07      6.00 o 
 -11   1   4       26.87       20.91      4.54 o 
 -10   1   4       16.20       19.68      3.40 o 
  -9   1   4      875.16      933.84     17.17 o 
  -8   1   4      319.69      355.64      8.73 o 
  -7   1   4        8.56        9.92      2.34 o 
  -6   1   4     1162.28     1243.67     20.08 o 
  -5   1   4     2464.70     2575.52     33.03 o 
  -4   1   4     1124.91     1130.89     18.22 o 
  -3   1   4      112.88      104.05      2.79 o 
  -2   1   4        0.00       -0.14      2.03 o 
  -1   1   4      994.51     1026.29     15.18 o 
   0   1   4      170.60      154.83      4.21 o 
   1   1   4      607.36      582.03      8.42 o 
   2   1   4        3.46        7.94      2.03 o 
   3   1   4     2067.93     2151.32     28.55 o 
   4   1   4      305.26      354.92      8.94 o 
   5   1   4       59.75       62.43      6.56 o 
   6   1   4      209.10      218.98      7.89 o 
   7   1   4      830.92      827.21     17.60 o 
   8   1   4        2.87       -3.93      3.62 o 
   9   1   4        1.88        8.22      4.26 o 
  10   1   4        7.66        3.26      4.39 o 
  11   1   4       47.83       50.37      7.43 o 
  12   1   4       59.74       69.78      8.96 o 
  13   1   4       13.85       26.55      9.09 o 
  14   1   4       73.91       86.55     12.54 o 
  15   1   4       12.01       31.16     10.07 o 
  16   1   4        1.88        6.29     13.52 o 
 -19   2   4        5.59       12.45      9.95 o 
 -18   2   4        4.34        4.92      8.99 o 
 -17   2   4        6.93        8.23      8.68 o 
 -16   2   4      118.53       87.89     30.50 o 
 -15   2   4       41.91       27.87      8.92 o 
 -14   2   4       11.04       17.63      8.27 o 
 -13   2   4       74.17       72.68     10.15 o 
 -12   2   4       16.29       20.39      4.66 o 
 -11   2   4      325.74      341.25     10.00 o 
 -10   2   4       10.57       17.03      3.36 o 
  -9   2   4       55.03       63.48      4.42 o 
  -8   2   4     1665.23     1755.36     28.22 o 
  -7   2   4      213.55      201.32      6.38 o 
  -6   2   4       30.43       37.72      2.63 o 
  -5   2   4        2.06        1.61      2.37 o 
  -4   2   4     1310.60     1193.07     17.23 o 
  -3   2   4      113.24       90.52      3.95 o 
  -2   2   4      267.61      278.32      6.04 o 
  -1   2   4      811.28      804.73     12.78 o 
   0   2   4        3.86       13.57      1.85 o 
   1   2   4     1475.36     1430.30     22.62 o 
   2   2   4       39.80       47.38      3.78 o 
   3   2   4      228.86      197.01      7.45 o 
   4   2   4     1124.21      997.93     18.57 o 
   5   2   4     1126.04     1207.54     22.17 o 
   6   2   4      987.81     1057.66     25.50 o 
   7   2   4       27.06       23.11      4.45 o 
   8   2   4      125.61      125.33      9.50 o 
   9   2   4       59.92       69.55      6.71 o 
  10   2   4      126.03      144.24      8.87 o 
  11   2   4       12.46       16.51      6.38 o 
  12   2   4        0.29        3.33      6.01 o 
  13   2   4      281.09      316.55     21.00 o 
  14   2   4       62.79       90.84     25.61 o 
  15   2   4      144.38      119.77     14.22 o 
  16   2   4        0.26        7.19     15.25 o 
 -18   3   4        3.49        0.38     17.26 o 
 -17   3   4        2.15        9.33      8.99 o 
 -16   3   4        2.50        8.37      8.43 o 
 -15   3   4      104.49       86.07     16.11 o 
 -14   3   4       98.83       81.96     12.08 o 
 -13   3   4      185.99      172.57     23.30 o 
 -12   3   4      100.62      104.10     18.43 o 
 -11   3   4        5.06        7.65      6.88 o 
 -10   3   4      355.13      343.35      9.72 o 
  -9   3   4       26.16       25.59      3.34 o 
  -8   3   4      702.32      820.00     16.13 o 
  -7   3   4     1007.07     1072.45     16.64 o 
  -6   3   4      193.22      195.80      6.37 o 
  -5   3   4     1304.41     1391.37     20.54 o 
  -4   3   4      503.23      453.15     10.00 o 
  -3   3   4      710.88      711.35     12.54 o 
  -2   3   4       49.66       57.64      4.15 o 
  -1   3   4     2016.03     2086.45     29.22 o 
   0   3   4      533.40      495.32     11.87 o 
   1   3   4     1104.77     1114.05     20.81 o 
   2   3   4      667.75      705.63     13.63 o 
   3   3   4      123.90      123.72      5.98 o 
   4   3   4      204.58      196.03      7.54 o 
   5   3   4      860.41      897.15     18.49 o 
   6   3   4       66.49       73.43      8.72 o 
   7   3   4       86.40      107.89      7.31 o 
   8   3   4        7.88        9.37      4.26 o 
   9   3   4       86.23       87.69      8.80 o 
  10   3   4       77.89       92.04      9.23 o 
  11   3   4      269.37      253.00     13.05 o 
  12   3   4        0.68        1.17      6.18 o 
  13   3   4       38.39       43.82      9.75 o 
  14   3   4        2.93       -4.29     10.93 o 
  15   3   4        0.16        3.98      7.32 o 
 -18   4   4        2.32       -6.34     26.47 o 
 -17   4   4        3.12        2.85      9.05 o 
 -16   4   4        5.20        9.31      8.84 o 
 -15   4   4       13.92       14.10      8.54 o 
 -14   4   4        0.63       -0.22      7.29 o 
 -13   4   4        3.63        7.42      6.18 o 
 -12   4   4        1.01       -0.34      5.15 o 
 -11   4   4        3.61       -5.73      4.42 o 
 -10   4   4       18.54       16.49      5.29 o 
  -9   4   4        0.07       -3.06      3.81 o 
  -8   4   4      133.63      157.41      7.64 o 
  -7   4   4      258.61      241.42      6.72 o 
  -6   4   4      149.94      195.67      6.10 o 
  -5   4   4      131.20      117.73      6.31 o 
  -4   4   4       24.55       26.35      3.49 o 
  -3   4   4       95.02      103.95      5.98 o 
  -2   4   4       20.71       30.81      4.22 o 
  -1   4   4       12.20       22.08      4.01 o 
   0   4   4     3524.78     3699.87     57.34 o 
   1   4   4       44.67       63.30      9.88 o 
   2   4   4      313.33      292.74      9.75 o 
   3   4   4       17.91       21.98      4.85 o 
   4   4   4      810.74      856.74     18.58 o 
   5   4   4       91.92       92.57      6.76 o 
   6   4   4       85.02       85.16      7.97 o 
   7   4   4      134.26      125.58      8.37 o 
   8   4   4      337.61      369.89     12.42 o 
   9   4   4       17.39       14.13      6.10 o 
  10   4   4       18.58       31.75      7.55 o 
  11   4   4       57.69       77.60      9.69 o 
  12   4   4        4.58       11.66      7.36 o 
  13   4   4        7.15        0.37      6.72 o 
  14   4   4        7.43       12.23     18.41 o 
  15   4   4        4.28        2.81     26.47 o 
 -17   5   4       10.96       17.88     11.14 o 
 -16   5   4       13.56       11.21     14.10 o 
 -15   5   4        5.31       -1.70     12.37 o 
 -14   5   4        2.51        3.16      6.20 o 
 -13   5   4        9.90        7.77      6.29 o 
 -12   5   4       92.19       95.07      9.79 o 
 -11   5   4        1.57        2.13      5.42 o 
 -10   5   4       81.19       77.25      8.60 o 
  -9   5   4      283.75      290.47     12.92 o 
  -8   5   4      287.36      261.55     11.93 o 
  -7   5   4       22.96       29.57      3.88 o 
  -6   5   4       99.53       83.26      6.45 o 
  -5   5   4      212.52      204.70      9.38 o 
  -4   5   4       32.19       25.10      4.68 o 
  -3   5   4     1015.27      923.27     23.62 o 
  -2   5   4      152.84      163.44      7.90 o 
  -1   5   4      426.94      447.81     13.20 o 
   0   5   4      421.59      442.80     15.70 o 
   1   5   4      451.41      484.90     15.28 o 
   2   5   4      852.29      859.50     19.80 o 
   3   5   4        9.75        8.84      5.75 o 
   4   5   4       34.09       38.55      5.61 o 
   5   5   4       86.36       81.71     10.13 o 
   6   5   4       26.12       25.24      5.48 o 
   7   5   4       10.04        7.36      4.78 o 
   8   5   4      260.81      262.52     13.02 o 
   9   5   4        6.52       10.60      6.32 o 
  10   5   4       35.45       55.27      9.24 o 
  11   5   4       18.01       13.94      8.65 o 
  12   5   4       95.24      103.96     14.15 o 
  13   5   4       64.68       78.72     11.69 o 
  14   5   4        5.50       18.82     13.60 o 
 -16   6   4       10.86        6.24     16.69 o 
 -15   6   4        3.76       10.68      9.50 o 
 -14   6   4        9.82        7.57      6.83 o 
 -13   6   4        9.37       13.98      7.33 o 
 -12   6   4        5.68        2.54      6.07 o 
 -11   6   4       42.37       34.38     10.95 o 
 -10   6   4       50.02       46.97     11.71 o 
  -9   6   4      234.51      223.07     12.52 o 
  -8   6   4      292.63      307.94     14.28 o 
  -7   6   4      414.89      369.47     15.04 o 
  -6   6   4       97.69       82.62     11.59 o 
  -5   6   4       70.25       57.67      8.42 o 
  -4   6   4        1.50       -5.04      3.36 o 
  -3   6   4      403.64      381.64     15.09 o 
  -2   6   4        5.81        5.63      4.27 o 
  -1   6   4        1.18       -1.27      4.25 o 
   0   6   4       13.51       10.99      5.29 o 
   1   6   4       59.45       62.23      7.02 o 
   2   6   4       44.44       48.27     10.30 o 
   3   6   4      122.13      124.84     15.04 o 
   4   6   4       70.55       65.13      9.08 o 
   5   6   4       26.35       30.44      6.46 o 
   6   6   4       59.06       63.86     10.13 o 
   7   6   4       52.92       61.47     11.96 o 
   8   6   4       73.92       89.39     10.74 o 
   9   6   4       37.46       39.48      8.52 o 
  10   6   4       63.85       59.14     10.01 o 
  11   6   4        0.01      -11.60      7.73 o 
  12   6   4        8.25       12.74      7.39 o 
  13   6   4        3.38       10.34      8.20 o 
 -14   7   4        3.92       -0.26      8.48 o 
 -13   7   4        8.70        7.85      7.41 o 
 -12   7   4        0.08       -0.89      6.60 o 
 -11   7   4       17.04       24.64      7.93 o 
 -10   7   4        3.12        0.41      6.34 o 
  -9   7   4       92.62       89.52     13.23 o 
  -8   7   4      188.09      201.79     14.00 o 
  -7   7   4      112.82      108.53     10.83 o 
  -6   7   4       80.96       82.66     12.37 o 
  -5   7   4        0.07        1.47      6.06 o 
  -4   7   4        1.10        2.71      5.13 o 
  -3   7   4       23.51       25.22      6.66 o 
  -2   7   4      181.03      168.21      9.81 o 
  -1   7   4        7.04       10.58      5.37 o 
   0   7   4        0.01       -1.19      4.45 o 
   1   7   4       52.46       45.56      8.52 o 
   2   7   4       37.39       30.30      7.63 o 
   3   7   4       21.61       21.78      7.14 o 
   4   7   4       16.65       10.86      8.16 o 
   5   7   4       16.24       20.84      9.06 o 
   6   7   4       81.84      107.26     12.02 o 
   7   7   4        0.36       17.84      8.14 o 
   8   7   4        1.40        0.89      7.11 o 
   9   7   4       19.96       29.02      9.56 o 
  10   7   4        1.79        1.74      7.60 o 
  11   7   4        0.89        3.69      7.70 o 
 -12   8   4       32.59       53.36     10.51 o 
 -11   8   4        0.01        3.99      7.39 o 
 -10   8   4       16.64       18.60      8.39 o 
  -9   8   4        0.28       -2.16      6.16 o 
  -8   8   4        7.57        7.44      6.85 o 
  -7   8   4       16.56       13.47      9.98 o 
  -6   8   4       71.60       70.63     12.37 o 
  -5   8   4        9.46        8.82      6.91 o 
  -4   8   4      108.31      105.06      9.91 o 
  -3   8   4       23.43       16.71      6.31 o 
  -2   8   4      113.64      112.04     10.06 o 
  -1   8   4        0.57       -1.90      5.07 o 
   0   8   4       24.21       16.70      6.60 o 
   1   8   4        4.56       -1.10      5.15 o 
   2   8   4       46.24       34.29      7.64 o 
   3   8   4        0.03        0.02      5.77 o 
   4   8   4       53.91       56.03     10.07 o 
   5   8   4       97.04       96.39     18.86 o 
   6   8   4        3.87       16.33      7.57 o 
   7   8   4      123.61      109.91     12.05 o 
   8   8   4       36.12       61.35     10.17 o 
   9   8   4       12.96       16.87      7.85 o 
  -9   9   4       31.88       45.18     10.05 o 
  -8   9   4       10.65       22.42      9.50 o 
  -7   9   4       15.12       26.13      8.63 o 
  -6   9   4        5.42       20.82     10.32 o 
  -5   9   4        2.06        2.50      9.85 o 
  -4   9   4        9.41       18.31      7.95 o 
  -3   9   4       11.00       19.88      7.18 o 
  -2   9   4        0.68        4.28      6.52 o 
  -1   9   4       67.75       78.22      9.60 o 
   0   9   4       11.36       14.63      6.64 o 
   1   9   4       14.51       19.64      7.23 o 
   2   9   4       18.85       15.29      7.09 o 
   3   9   4       17.99       15.66      7.44 o 
   4   9   4        5.36       13.93      8.00 o 
   5   9   4        0.67        2.45      6.94 o 
   6   9   4        0.37        4.22      7.12 o 
 -19   1   5        6.71        0.41      8.94 o 
 -18   1   5        3.52        5.38      9.25 o 
 -17   1   5        0.12       -2.59      8.14 o 
 -16   1   5       31.43       26.47      9.36 o 
 -15   1   5       45.20       53.35     10.15 o 
 -14   1   5      136.36      115.75      9.05 o 
 -13   1   5      121.47      133.60      9.05 o 
 -12   1   5      250.36      272.97     11.26 o 
 -11   1   5      818.24      785.23     25.42 o 
 -10   1   5        8.68       14.25      3.32 o 
  -9   1   5      167.65      183.90      6.33 o 
  -8   1   5       43.51       46.86      5.56 o 
  -7   1   5       26.68       37.65      2.73 o 
  -6   1   5      512.57      512.86      9.01 o 
  -5   1   5     1827.22     1829.52     24.52 o 
  -4   1   5       74.06       68.41      2.60 o 
  -3   1   5       96.10      115.14      3.09 o 
  -2   1   5     6787.70     6917.01     82.68 o 
  -1   1   5     6803.93     6694.42     74.11 o 
   0   1   5     3644.02     3780.52     42.75 o 
   1   1   5      101.08       97.82      2.99 o 
   2   1   5        0.60        0.85      1.25 o 
   3   1   5       48.10       61.34      3.31 o 
   4   1   5       60.31       65.66      5.13 o 
   5   1   5       67.43       71.49      5.18 o 
   6   1   5      221.59      227.47      8.31 o 
   7   1   5       74.56       85.19      6.90 o 
   8   1   5       69.47       89.69      6.97 o 
   9   1   5       27.21       21.67      5.02 o 
  10   1   5        4.33        7.22      4.76 o 
  11   1   5       19.49       34.91      6.20 o 
  12   1   5       11.94       17.73      6.83 o 
  13   1   5        3.81       -0.58      6.91 o 
  14   1   5       11.87       26.65      9.15 o 
  15   1   5       31.53       20.04      8.84 o 
 -19   2   5       22.44       17.71     12.08 o 
 -18   2   5       15.99       10.13     15.25 o 
 -17   2   5        1.69       -0.09      9.78 o 
 -16   2   5        0.03        3.23      7.74 o 
 -15   2   5       74.36       84.09     12.19 o 
 -14   2   5        0.46       -0.84      6.63 o 
 -13   2   5       39.29       50.74      9.36 o 
 -12   2   5      118.36      106.44      7.68 o 
 -11   2   5        2.96       -0.27      2.88 o 
 -10   2   5      129.54      119.86      5.86 o 
  -9   2   5      528.52      562.12     13.79 o 
  -8   2   5       12.94       18.17      2.96 o 
  -7   2   5      513.98      643.69     11.14 o 
  -6   2   5        0.04        2.73      1.63 o 
  -5   2   5      195.96      190.41      5.16 o 
  -4   2   5      157.16      146.77      4.43 o 
  -3   2   5      444.48      424.88      9.30 o 
  -2   2   5       89.83       95.54      4.21 o 
  -1   2   5      268.87      243.61      5.35 o 
   0   2   5     1541.12     1551.36     19.84 o 
   1   2   5        0.78        0.04      1.35 o 
   2   2   5      615.47      583.70     13.95 o 
   3   2   5      637.13      688.47     13.31 o 
   4   2   5      654.58      718.46     18.39 o 
   5   2   5       61.60       64.02      6.89 o 
   6   2   5      376.24      376.78     10.95 o 
   7   2   5        2.45       -1.98      3.32 o 
   8   2   5        9.25        1.67      3.83 o 
   9   2   5      103.31      119.71      8.42 o 
  10   2   5        2.51       -6.51      5.32 o 
  11   2   5       38.16       37.79      7.41 o 
  12   2   5        0.18       -1.00      6.27 o 
  13   2   5      102.12      101.85     12.59 o 
  14   2   5        0.18       -0.37     19.28 o 
  15   2   5       12.47       14.49     27.05 o 
 -18   3   5       18.35       25.27     11.05 o 
 -17   3   5       16.67       16.62     12.08 o 
 -16   3   5        0.09       -5.56      7.19 o 
 -15   3   5       11.44       13.98      8.27 o 
 -14   3   5       61.43       66.89     10.78 o 
 -13   3   5        3.30       -8.09      5.39 o 
 -12   3   5       96.97       87.54      9.65 o 
 -11   3   5        0.19        1.37      2.84 o 
 -10   3   5       41.88       46.24      4.61 o 
  -9   3   5      102.87      109.45      5.56 o 
  -8   3   5       92.14       94.58      5.32 o 
  -7   3   5      130.96      137.57      5.72 o 
  -6   3   5      105.02      102.53      4.65 o 
  -5   3   5      666.15      713.46     15.30 o 
  -4   3   5        5.55        6.06      2.30 o 
  -3   3   5      354.55      366.69      8.22 o 
  -2   3   5      853.92      902.72     15.22 o 
  -1   3   5        2.20        1.02      1.83 o 
   0   3   5       27.67       18.19      2.70 o 
   1   3   5      728.74      777.27     13.66 o 
   2   3   5        2.57        2.86      1.96 o 
   3   3   5       86.07       98.17      4.34 o 
   4   3   5       57.54       56.11      5.16 o 
   5   3   5       11.66        7.70      3.48 o 
   6   3   5      474.07      483.22     13.18 o 
   7   3   5       34.64       40.98      5.55 o 
   8   3   5       16.89       15.30      4.87 o 
   9   3   5        0.27       -0.86      4.45 o 
  10   3   5        6.27       -0.25      5.36 o 
  11   3   5       22.52       18.75      6.67 o 
  12   3   5       31.87       29.44      8.14 o 
  13   3   5       33.11       32.55     11.59 o 
  14   3   5       51.39       50.00     10.90 o 
  15   3   5       15.06       21.65     14.67 o 
 -18   4   5        5.51        0.55      9.40 o 
 -17   4   5        3.38       11.20     14.39 o 
 -16   4   5       51.00       42.48     11.05 o 
 -15   4   5       40.66       23.79      9.56 o 
 -14   4   5       12.07        2.54     11.80 o 
 -13   4   5       20.25       26.82      7.07 o 
 -12   4   5      133.48      141.14     16.51 o 
 -11   4   5       10.66       21.11      5.96 o 
 -10   4   5        6.05       -0.90      5.21 o 
  -9   4   5        1.07       -0.47      2.62 o 
  -8   4   5       63.23       58.58      4.82 o 
  -7   4   5        0.02       -0.76      2.43 o 
  -6   4   5      232.44      236.95      7.77 o 
  -5   4   5        5.82        0.55      2.32 o 
  -4   4   5       11.42       11.13      2.63 o 
  -3   4   5      451.88      475.51     10.61 o 
  -2   4   5     1033.87     1028.75     25.38 o 
  -1   4   5      400.95      444.88     12.17 o 
   0   4   5        2.31       11.37      3.56 o 
   1   4   5        3.64        7.38      3.49 o 
   2   4   5      210.26      212.14      7.13 o 
   3   4   5       37.87       52.76      6.26 o 
   4   4   5       40.54       45.63      5.44 o 
   5   4   5       18.50       18.48      4.37 o 
   6   4   5      154.51      179.57      8.82 o 
   7   4   5       20.23       26.49      5.41 o 
   8   4   5       68.35       83.02      8.35 o 
   9   4   5        2.07       -4.28      4.51 o 
  10   4   5        0.07       -4.85      5.42 o 
  11   4   5       12.29       15.66      7.19 o 
  12   4   5        4.36        6.13      6.52 o 
  13   4   5        0.57       -0.81      7.24 o 
  14   4   5        2.27        3.81     10.90 o 
 -17   5   5       14.63       14.63     12.66 o 
 -16   5   5        2.47       -3.81      7.74 o 
 -15   5   5       15.08       14.04      9.50 o 
 -14   5   5      109.07       88.71     13.22 o 
 -13   5   5       26.08       14.04      6.46 o 
 -12   5   5       12.01       16.67      6.60 o 
 -11   5   5      456.16      409.57     16.19 o 
 -10   5   5      330.34      333.68     14.22 o 
  -9   5   5      152.50      145.55      9.56 o 
  -8   5   5      111.06       99.51      6.33 o 
  -7   5   5       12.27        7.22      3.21 o 
  -6   5   5        1.39        2.78      2.69 o 
  -5   5   5      225.55      191.28     12.19 o 
  -4   5   5      185.59      188.20     10.01 o 
  -3   5   5       71.71       90.60     12.04 o 
  -2   5   5      171.04      156.20      7.94 o 
  -1   5   5       40.65       53.39      5.95 o 
   0   5   5       84.82       81.97      6.87 o 
   1   5   5      120.65      128.54     12.02 o 
   2   5   5       75.45       88.44      7.40 o 
   3   5   5       88.16       94.36      9.17 o 
   4   5   5       24.97       31.72      5.90 o 
   5   5   5       25.53       28.31      5.35 o 
   6   5   5      110.88      126.74     13.00 o 
   7   5   5       77.81       79.54      8.23 o 
   8   5   5       46.12       55.61      7.54 o 
   9   5   5       48.56       66.40     15.11 o 
  10   5   5        1.09        7.48      8.95 o 
  11   5   5       43.60       45.87      9.52 o 
  12   5   5        4.98        0.33      7.23 o 
  13   5   5        5.61       -1.80      7.31 o 
 -16   6   5        1.50       10.36     10.58 o 
 -15   6   5        0.78       21.60     10.32 o 
 -14   6   5       27.15       20.21      7.84 o 
 -13   6   5        5.44       -0.01      6.46 o 
 -12   6   5        2.48        2.22      5.98 o 
 -11   6   5       27.03       21.93      7.16 o 
 -10   6   5      186.28      146.88     11.99 o 
  -9   6   5        0.20       -0.58      6.10 o 
  -8   6   5       73.73       79.51      9.36 o 
  -7   6   5        0.08        2.26      5.40 o 
  -6   6   5       71.35       65.89     10.58 o 
  -5   6   5       58.97       55.52      7.92 o 
  -4   6   5      187.44      176.16     11.82 o 
  -3   6   5        0.07       -5.38      4.25 o 
  -2   6   5       21.27       18.54      5.72 o 
  -1   6   5       11.33        8.71      4.97 o 
   0   6   5       41.47       52.24      9.88 o 
   1   6   5        0.77       -3.75      4.02 o 
   2   6   5      433.18      435.82     14.51 o 
   3   6   5        0.26       -0.77      5.51 o 
   4   6   5        3.85        3.33      4.85 o 
   5   6   5      129.29      141.39     19.05 o 
   6   6   5       82.81       98.76     13.10 o 
   7   6   5       10.83        1.88      5.61 o 
   8   6   5        7.62        7.60      6.25 o 
   9   6   5        6.02       13.48      7.20 o 
  10   6   5        0.37        0.37      9.68 o 
  11   6   5        1.39        5.74      7.16 o 
  12   6   5        5.09       15.75      7.92 o 
 -14   7   5       16.96       22.50      8.72 o 
 -13   7   5        0.00        4.69      7.08 o 
 -12   7   5       28.42       22.60      8.00 o 
 -11   7   5        5.00        0.04      6.20 o 
 -10   7   5        6.49        4.13      6.40 o 
  -9   7   5        0.57        0.20      6.05 o 
  -8   7   5      156.13      185.80     13.72 o 
  -7   7   5       15.84       19.02      6.83 o 
  -6   7   5      411.47      392.37     20.40 o 
  -5   7   5       34.16       36.96      6.83 o 
  -4   7   5       88.09      105.98      9.37 o 
  -3   7   5      166.88      175.18     15.19 o 
  -2   7   5       64.12       70.19     10.05 o 
  -1   7   5        0.85       -3.21      5.05 o 
   0   7   5       56.07       52.74      8.41 o 
   1   7   5      119.87      112.08     11.07 o 
   2   7   5       25.95       28.00      7.64 o 
   3   7   5       24.11       22.08      8.11 o 
   4   7   5        0.34        0.63      7.63 o 
   5   7   5      140.84      140.06     10.89 o 
   6   7   5       85.87       86.46     12.54 o 
   7   7   5        1.78        4.98      6.77 o 
   8   7   5       27.57       29.54      8.46 o 
   9   7   5       30.76       30.43      9.49 o 
  10   7   5        0.21        7.74      7.50 o 
 -12   8   5        0.74        4.70      7.41 o 
 -11   8   5        4.71       -0.67      6.85 o 
 -10   8   5        1.34       -0.42      6.32 o 
  -9   8   5        0.57        4.78      6.93 o 
  -8   8   5        6.73        8.49      6.72 o 
  -7   8   5        3.12        2.93      6.53 o 
  -6   8   5       18.53       15.69      9.78 o 
  -5   8   5        0.01       -3.76      6.08 o 
  -4   8   5       31.15       30.61      7.28 o 
  -3   8   5        8.66       11.42      6.01 o 
  -2   8   5       13.42       15.62      6.39 o 
  -1   8   5       52.40       38.09      7.52 o 
   0   8   5        0.82        3.64      5.79 o 
   1   8   5        0.41       -7.44      4.96 o 
   2   8   5        3.92       13.60      6.66 o 
   3   8   5        0.34        1.27      7.66 o 
   4   8   5        0.02       -1.30      6.95 o 
   5   8   5       89.79       79.91     10.68 o 
   6   8   5        1.39       14.02      8.33 o 
   7   8   5       21.13       48.83     21.58 o 
   8   8   5       12.88       36.29     10.32 o 
  -9   9   5        0.18       19.59      8.95 o 
  -8   9   5        0.22        3.65      7.06 o 
  -7   9   5        5.27       16.34      7.72 o 
  -6   9   5       21.20       10.31     19.56 o 
  -5   9   5       33.14       30.21     13.50 o 
  -4   9   5        4.44        3.89      7.63 o 
  -3   9   5        3.10        5.14      6.25 o 
  -2   9   5       26.12       31.84      7.83 o 
  -1   9   5        1.38        0.01      5.71 o 
   0   9   5        0.03       -0.61      5.78 o 
   1   9   5       25.05       31.47      7.98 o 
   2   9   5        0.20        1.15      6.04 o 
   3   9   5       10.58       12.87      8.11 o 
   4   9   5        0.00        4.84      5.95 o 
   5   9   5        0.48        4.17      6.93 o 
 -19   0   6        0.51       19.56     15.54 o 
 -18   0   6       33.29       24.17     14.39 o 
 -17   0   6      189.58      177.81     23.02 o 
 -16   0   6       32.36       27.09      7.98 o 
 -15   0   6       30.45       25.85      8.16 o 
 -14   0   6      700.79      698.94     24.49 o 
 -13   0   6      134.97      143.34     11.96 o 
 -12   0   6      427.02      399.48     17.03 o 
 -11   0   6        0.31       -3.53      4.14 o 
 -10   0   6      162.21      165.42     12.37 o 
  -9   0   6       24.27       24.23      4.46 o 
  -8   0   6        1.65        0.96      2.62 o 
  -7   0   6      114.28      119.91      6.02 o 
  -6   0   6     4166.52     4111.89    103.11 o 
  -5   0   6      576.91      663.96     14.16 o 
  -4   0   6       20.85       21.22      2.68 o 
  -3   0   6     1763.11     1649.12     35.52 o 
  -2   0   6        3.01        9.06      2.96 o 
  -1   0   6      321.98      381.80     12.02 o 
   0   0   6       11.33        3.74      3.45 o 
   1   0   6     1867.45     2086.83     35.56 o 
   2   0   6     6894.42     7118.73    111.41 o 
   3   0   6      942.94      903.46     18.65 o 
   4   0   6      209.90      270.37     11.75 o 
   5   0   6       22.08       25.18      6.17 o 
   6   0   6       43.41       58.28      9.78 o 
   7   0   6       57.85       66.41     17.26 o 
   8   0   6      124.07      141.42     12.13 o 
   9   0   6        6.61        3.99      6.88 o 
  10   0   6       80.93       72.08     10.63 o 
  11   0   6       46.37       45.99      9.95 o 
  12   0   6       35.30       42.01     13.81 o 
  13   0   6       13.17       17.26     12.66 o 
  14   0   6       12.11       18.99     12.66 o 
  15   0   6       20.19       30.50     13.81 o 
 -19   1   6        1.91        7.66      9.50 o 
 -18   1   6        0.17       -0.68      8.11 o 
 -17   1   6       32.59       32.93     10.56 o 
 -16   1   6       89.85       97.11     12.94 o 
 -15   1   6        3.86        1.82      5.22 o 
 -14   1   6        2.46       -1.12      5.01 o 
 -13   1   6      575.24      568.05     17.15 o 
 -12   1   6       86.64       80.47      7.35 o 
 -11   1   6      354.88      348.56     12.36 o 
 -10   1   6      129.36      123.12      5.80 o 
  -9   1   6       50.93       51.33      4.27 o 
  -8   1   6      820.76      847.34     13.80 o 
  -7   1   6       73.10       93.03      3.66 o 
  -6   1   6        1.39       -0.37      1.59 o 
  -5   1   6      530.15      562.55     11.37 o 
  -4   1   6      291.19      308.26      5.88 o 
  -3   1   6       66.59       59.78      2.70 o 
  -2   1   6      242.24      270.08      5.93 o 
  -1   1   6     5750.82     5952.15     79.97 o 
   0   1   6       17.76       29.38      3.01 o 
   1   1   6     1345.41     1334.98     17.72 o 
   2   1   6      741.04      768.76     13.08 o 
   3   1   6       67.21       69.84      7.46 o 
   4   1   6      627.87      608.13     11.63 o 
   5   1   6      523.60      522.04     12.77 o 
   6   1   6       14.36       20.37      4.22 o 
   7   1   6       37.07       44.70      5.81 o 
   8   1   6       74.24       92.40      7.34 o 
   9   1   6        1.68       -2.87      4.21 o 
  10   1   6       28.54       46.94      6.63 o 
  11   1   6       16.11       17.26      6.01 o 
  12   1   6       34.69       38.98      8.19 o 
  13   1   6       20.89       14.82      8.27 o 
  14   1   6       30.79       34.74      9.25 o 
  15   1   6       16.76       37.79     18.70 o 
 -19   2   6        0.79        0.89     14.96 o 
 -18   2   6        0.20       -4.08     10.93 o 
 -17   2   6        0.56        5.17      8.68 o 
 -16   2   6       92.40       88.40     12.59 o 
 -15   2   6       50.55       60.55     10.73 o 
 -14   2   6      303.00      254.95     15.87 o 
 -13   2   6       64.96       61.88      9.43 o 
 -12   2   6       18.35       13.44      4.35 o 
 -11   2   6      101.96      117.99      9.30 o 
 -10   2   6       68.15       75.03      5.36 o 
  -9   2   6      120.67      113.81      6.15 o 
  -8   2   6       72.67       62.42      4.50 o 
  -7   2   6      103.76      124.86      4.64 o 
  -6   2   6       42.06       40.89      3.29 o 
  -5   2   6       80.75       74.69      4.67 o 
  -4   2   6      244.74      232.60      5.45 o 
  -3   2   6       34.29       30.14      2.76 o 
  -2   2   6      383.58      353.29      6.89 o 
  -1   2   6       21.26       18.40      2.10 o 
   0   2   6      561.02      555.08     10.15 o 
   1   2   6     1134.21     1217.72     18.33 o 
   2   2   6       13.30        7.74      2.17 o 
   3   2   6       20.30       15.03      2.83 o 
   4   2   6      199.56      202.39      7.52 o 
   5   2   6      123.70      150.50      8.89 o 
   6   2   6      187.54      232.58      8.83 o 
   7   2   6       24.22       26.19      4.92 o 
   8   2   6       12.87       28.67      5.38 o 
   9   2   6       37.04       43.23      8.33 o 
  10   2   6       16.98       19.88      7.72 o 
  11   2   6       58.29       45.61      8.09 o 
  12   2   6      171.27      118.07     14.52 o 
  13   2   6        2.45        0.34      8.92 o 
  14   2   6        6.91       15.64      9.78 o 
 -18   3   6       62.12       68.43     13.18 o 
 -17   3   6       37.09       32.80     10.96 o 
 -16   3   6       15.49       14.79     17.26 o 
 -15   3   6        1.93       10.36     16.69 o 
 -14   3   6      188.47      187.80     24.17 o 
 -13   3   6       11.49        8.80      7.11 o 
 -12   3   6        6.24       -2.29      3.41 o 
 -11   3   6        0.61       -1.07      2.91 o 
 -10   3   6      159.61      149.95      6.68 o 
  -9   3   6       80.75       77.86      5.32 o 
  -8   3   6       15.70       16.39      3.28 o 
  -7   3   6      704.55      783.67     18.12 o 
  -6   3   6      112.98      121.76      4.92 o 
  -5   3   6     2593.12     2536.36     34.77 o 
  -4   3   6        0.00       -0.10      2.05 o 
  -3   3   6       15.25       10.84      2.41 o 
  -2   3   6     1635.67     1610.40     24.06 o 
  -1   3   6        4.14        3.85      1.99 o 
   0   3   6      145.27      127.43      4.57 o 
   1   3   6       47.01       55.01      4.21 o 
   2   3   6       85.05       83.10      4.27 o 
   3   3   6      320.52      330.63     13.85 o 
   4   3   6      166.11      184.61      7.74 o 
   5   3   6        0.88        3.30      3.49 o 
   6   3   6       25.02       21.54      4.76 o 
   7   3   6       27.98       38.56      5.48 o 
   8   3   6        5.93        2.49      4.67 o 
   9   3   6       80.26      119.96     13.08 o 
  10   3   6        0.20       -8.03      6.64 o 
  11   3   6       17.84       16.24      7.11 o 
  12   3   6       12.90       13.42      6.96 o 
  13   3   6        3.09        2.94      7.34 o 
  14   3   6        7.65        6.44     13.23 o 
 -18   4   6        2.34        4.41     22.73 o 
 -17   4   6        2.35       -4.97      7.75 o 
 -16   4   6       12.24       13.70      9.56 o 
 -15   4   6       21.04       18.31      8.92 o 
 -14   4   6       13.16       12.39     12.08 o 
 -13   4   6        6.87        7.77      7.73 o 
 -12   4   6       47.29       53.80     10.51 o 
 -11   4   6       90.16       80.50      8.63 o 
 -10   4   6       26.95       26.77      4.13 o 
  -9   4   6        0.13       -1.37      2.69 o 
  -8   4   6       37.06       33.85      4.24 o 
  -7   4   6      697.34      668.51     14.79 o 
  -6   4   6        0.25        1.14      2.27 o 
  -5   4   6       72.20       86.44      7.93 o 
  -4   4   6        2.75        2.16      2.26 o 
  -3   4   6       37.79       54.47      8.96 o 
  -2   4   6      171.24      193.41      6.72 o 
  -1   4   6      144.06      173.12      8.72 o 
   0   4   6      190.02      215.00      7.15 o 
   1   4   6      148.36      133.20      9.41 o 
   2   4   6      288.17      297.16     15.38 o 
   3   4   6      168.31      166.70      7.97 o 
   4   4   6      175.82      189.22     10.60 o 
   5   4   6      116.71      115.66      7.77 o 
   6   4   6       53.06       41.06      6.86 o 
   7   4   6       25.47       25.78      5.82 o 
   8   4   6       47.35       45.56     10.33 o 
   9   4   6       56.14       44.51      8.31 o 
  10   4   6       13.59       17.51      6.75 o 
  11   4   6       70.39       84.45     10.64 o 
  12   4   6        0.18       -8.24      7.42 o 
  13   4   6        0.36        7.18      9.15 o 
 -17   5   6       33.23       10.00     35.39 o 
 -16   5   6       26.01       16.98     10.07 o 
 -15   5   6       12.02       19.89      9.74 o 
 -14   5   6        7.14       18.36      9.33 o 
 -13   5   6        9.16       14.30      6.25 o 
 -12   5   6       72.10       66.66      9.16 o 
 -11   5   6       67.24       74.80      8.96 o 
 -10   5   6        1.56       -0.21      4.89 o 
  -9   5   6        3.95        6.25      3.85 o 
  -8   5   6        8.25       12.20      3.85 o 
  -7   5   6       81.04       91.53      6.24 o 
  -6   5   6       10.21       11.22      3.40 o 
  -5   5   6       11.26       11.07      3.34 o 
  -4   5   6       38.75       39.10      5.50 o 
  -3   5   6      258.56      249.00      9.98 o 
  -2   5   6        0.33       -0.86      3.44 o 
  -1   5   6       89.92      106.74      7.76 o 
   0   5   6       48.23       56.05      6.46 o 
   1   5   6       62.25       74.20      7.08 o 
   2   5   6       97.88      102.04     12.70 o 
   3   5   6        8.05       11.23      4.64 o 
   4   5   6        0.03       -7.26      5.48 o 
   5   5   6      301.76      287.71     12.54 o 
   6   5   6        0.68       -0.90      4.65 o 
   7   5   6      271.39      259.15     11.56 o 
   8   5   6       64.11       62.44     13.87 o 
   9   5   6       11.12       17.61      7.16 o 
  10   5   6       29.69       30.48      8.37 o 
  11   5   6        0.00       -1.09      6.54 o 
  12   5   6        1.90        0.09     12.77 o 
 -16   6   6        1.46        7.37     10.07 o 
 -15   6   6        0.00       10.59      9.56 o 
 -14   6   6        0.15        3.59      7.05 o 
 -13   6   6       30.86       27.23      7.80 o 
 -12   6   6       35.71       41.34      9.47 o 
 -11   6   6       57.26       59.91      8.92 o 
 -10   6   6        0.65        1.29      5.73 o 
  -9   6   6      368.32      335.10     15.19 o 
  -8   6   6      119.22      109.90     10.46 o 
  -7   6   6        0.94       -0.55      5.15 o 
  -6   6   6      821.26      787.20     28.45 o 
  -5   6   6       75.97       71.12      8.86 o 
  -4   6   6      233.28      206.30     11.49 o 
  -3   6   6        0.04       -1.08      4.39 o 
  -2   6   6        5.21        9.73      4.84 o 
  -1   6   6      214.48      222.72     10.38 o 
   0   6   6       10.44       18.48      5.50 o 
   1   6   6       13.38       20.38      5.68 o 
   2   6   6       11.86       13.13      6.59 o 
   3   6   6       90.32      104.28     13.81 o 
   4   6   6        6.54       13.13      5.26 o 
   5   6   6       81.73       81.08      8.29 o 
   6   6   6       53.00       65.70      8.33 o 
   7   6   6       20.05       17.51      6.53 o 
   8   6   6       26.20       32.30      8.54 o 
   9   6   6        4.79        9.31      6.66 o 
  10   6   6        2.19       -0.61      6.49 o 
  11   6   6       17.02       20.51     12.29 o 
 -14   7   6        1.72       11.28      7.96 o 
 -13   7   6       18.11       19.75      8.19 o 
 -12   7   6        0.03       -0.63      6.86 o 
 -11   7   6        8.00       14.10      7.05 o 
 -10   7   6        1.66        2.91      6.34 o 
  -9   7   6       13.10       13.35      6.66 o 
  -8   7   6        4.59        3.17      6.18 o 
  -7   7   6      281.25      295.95     20.17 o 
  -6   7   6      136.01      151.65     42.87 o 
  -5   7   6      305.72      277.12     14.49 o 
  -4   7   6       28.78       31.39      6.90 o 
  -3   7   6        1.58        4.68      6.00 o 
  -2   7   6       46.44       50.29      8.63 o 
  -1   7   6       28.02       24.19      7.16 o 
   0   7   6        5.26        0.38      6.98 o 
   1   7   6       29.84       18.42      6.48 o 
   2   7   6        4.19        5.33      5.71 o 
   3   7   6      141.20      174.35     20.72 o 
   4   7   6        8.31        9.61      6.11 o 
   5   7   6        3.74        2.10      6.09 o 
   6   7   6        4.07        0.84      6.14 o 
   7   7   6       23.71       19.06      7.63 o 
   8   7   6        1.09       -0.26      6.81 o 
   9   7   6        0.70       17.13      8.16 o 
 -12   8   6        5.98        9.69      8.21 o 
 -11   8   6        0.47       10.39      7.73 o 
 -10   8   6       33.97       57.18      9.83 o 
  -9   8   6       19.33       20.83      7.91 o 
  -8   8   6       18.12       20.72      7.96 o 
  -7   8   6       35.99       36.43      9.72 o 
  -6   8   6        3.84        5.98      8.74 o 
  -5   8   6       57.09       68.67     10.22 o 
  -4   8   6       18.05       13.05      6.43 o 
  -3   8   6        1.75        2.42      5.58 o 
  -2   8   6       46.60       42.91      7.97 o 
  -1   8   6        3.94        1.59      5.75 o 
   0   8   6        1.55        0.07      6.07 o 
   1   8   6       15.95       12.43      7.26 o 
   2   8   6        3.20       -0.14      6.58 o 
   3   8   6       13.83       19.19      9.50 o 
   4   8   6       37.02       44.04     14.86 o 
   5   8   6       40.59       30.27     10.77 o 
   6   8   6       43.53       63.99     24.17 o 
   7   8   6      112.63      143.03     19.56 o 
  -8   9   6       32.79       57.23     10.34 o 
  -7   9   6        0.01        5.76      7.63 o 
  -6   9   6        1.06        6.26      9.56 o 
  -5   9   6        2.71        6.10      7.39 o 
  -4   9   6        2.48        8.84      7.39 o 
  -3   9   6        4.73       -2.08      6.13 o 
  -2   9   6        9.43        5.79      6.50 o 
  -1   9   6       25.09       23.05      7.49 o 
   0   9   6        7.25        9.92      6.67 o 
   1   9   6       36.69       36.69      8.09 o 
   2   9   6        7.52        6.60      6.76 o 
   3   9   6        0.55        6.59      7.75 o 
   4   9   6        0.84        6.05      6.39 o 
 -19   1   7       26.95       32.47     13.81 o 
 -18   1   7      101.30      115.87     11.26 o 
 -17   1   7      147.27      124.10     11.01 o 
 -16   1   7       29.79       34.86      9.77 o 
 -15   1   7       83.19       87.10      8.58 o 
 -14   1   7      156.92      133.46      9.82 o 
 -13   1   7       22.65       19.76      5.82 o 
 -12   1   7      311.12      325.16     12.46 o 
 -11   1   7       27.47       28.06      4.65 o 
 -10   1   7       27.89       32.65      3.74 o 
  -9   1   7       54.45       60.03      4.87 o 
  -8   1   7      565.31      634.64     11.07 o 
  -7   1   7     1836.41     1965.18     25.52 o 
  -6   1   7     3495.93     3686.50     47.74 o 
  -5   1   7     1097.25     1201.24     16.31 o 
  -4   1   7     3074.67     3089.68     36.21 o 
  -3   1   7     3403.36     3716.82     46.89 o 
  -2   1   7      815.31      863.42     15.78 o 
  -1   1   7     1010.76      997.67     15.21 o 
   0   1   7      753.64      865.28     12.37 o 
   1   1   7     4192.09     4496.92     51.36 o 
   2   1   7       78.06       81.86      3.90 o 
   3   1   7        1.25        0.02      1.87 o 
   4   1   7      102.53      112.76      7.60 o 
   5   1   7       62.92       79.28      8.80 o 
   6   1   7       10.37       13.33      4.42 o 
   7   1   7        0.73       -3.07      3.91 o 
   8   1   7      175.55      164.25      9.34 o 
   9   1   7        1.25        2.52      4.67 o 
  10   1   7        2.56       -0.45      4.94 o 
  11   1   7      168.47      165.29     10.80 o 
  12   1   7        0.71        3.01      6.10 o 
  13   1   7        0.54        5.47     12.37 o 
  14   1   7       16.17       14.47      8.52 o 
 -19   2   7       26.81       30.91     11.18 o 
 -18   2   7        0.38       -6.09      8.16 o 
 -17   2   7       64.62       45.82     14.10 o 
 -16   2   7        0.95        1.31      8.34 o 
 -15   2   7       67.41       65.60     11.14 o 
 -14   2   7        2.74        0.28      4.73 o 
 -13   2   7       99.15       98.17     18.91 o 
 -12   2   7        8.74        8.30      6.43 o 
 -11   2   7      683.68      681.94     16.59 o 
 -10   2   7      211.25      224.45      7.76 o 
  -9   2   7        2.26        3.17      2.75 o 
  -8   2   7      457.03      468.77     11.26 o 
  -7   2   7     1833.10     1970.14     27.86 o 
  -6   2   7       21.69       18.74      2.52 o 
  -5   2   7       99.43       84.71      5.02 o 
  -4   2   7      115.31      108.54      3.95 o 
  -3   2   7       13.93       16.33      2.45 o 
  -2   2   7      516.18      560.37      9.50 o 
  -1   2   7        0.32       -1.13      1.72 o 
   0   2   7      434.70      415.55      7.76 o 
   1   2   7       98.05      124.72      4.29 o 
   2   2   7        0.01        0.99      2.18 o 
   3   2   7       11.37        4.26      2.32 o 
   4   2   7       96.60      121.27      6.43 o 
   5   2   7      104.97       97.01      6.54 o 
   6   2   7      156.45      171.87      8.23 o 
   7   2   7       18.98       17.41      6.23 o 
   8   2   7       90.83      105.88      8.52 o 
   9   2   7        0.99       -6.41      4.27 o 
  10   2   7        0.18       -3.69      4.78 o 
  11   2   7       10.80        6.69      8.09 o 
  12   2   7        5.63        6.97     12.63 o 
  13   2   7       14.07       20.87     10.93 o 
  14   2   7        3.88      -17.84     12.08 o 
 -18   3   7        5.83       -2.57     13.81 o 
 -17   3   7        0.37        3.03      8.84 o 
 -16   3   7       21.37       13.23     10.93 o 
 -15   3   7      105.44       76.05     12.08 o 
 -14   3   7       20.00       13.84      8.33 o 
 -13   3   7       41.04       41.43     13.52 o 
 -12   3   7       62.70       46.74      6.05 o 
 -11   3   7       62.29       58.90      5.57 o 
 -10   3   7        1.68       -3.46      2.80 o 
  -9   3   7       36.33       36.94      5.28 o 
  -8   3   7      120.47      126.13      6.08 o 
  -7   3   7      222.36      231.13      6.85 o 
  -6   3   7      309.24      301.48      7.82 o 
  -5   3   7       43.40       39.67      3.58 o 
  -4   3   7      518.07      557.34     12.79 o 
  -3   3   7       87.88      105.42      4.31 o 
  -2   3   7       14.46       18.71      2.65 o 
  -1   3   7      443.12      414.90      8.54 o 
   0   3   7      645.23      707.51     14.76 o 
   1   3   7     1052.61     1084.85     23.78 o 
   2   3   7       27.67       17.47      2.89 o 
   3   3   7        0.08       -2.62      2.79 o 
   4   3   7        7.68        1.88      3.53 o 
   5   3   7      133.56      159.38      8.08 o 
   6   3   7      222.50      227.36      9.54 o 
   7   3   7       36.21       36.63      6.15 o 
   8   3   7        9.33       10.93      5.34 o 
   9   3   7        0.67       -8.84      5.90 o 
  10   3   7       14.21       11.62      7.08 o 
  11   3   7      139.79      150.98     16.06 o 
  12   3   7       23.38       21.50      9.17 o 
  13   3   7        6.27       11.45      7.20 o 
 -18   4   7        3.24       -7.60     24.74 o 
 -17   4   7       47.21       35.71     11.55 o 
 -16   4   7       11.80       13.83      9.50 o 
 -15   4   7        0.14       -1.44      7.73 o 
 -14   4   7      156.41      155.44     15.46 o 
 -13   4   7      294.04      273.54     17.48 o 
 -12   4   7        9.02       12.64      5.81 o 
 -11   4   7      330.76      334.98     10.86 o 
 -10   4   7      254.20      247.64      9.16 o 
  -9   4   7       90.49       79.11      5.77 o 
  -8   4   7      152.19      137.84      6.58 o 
  -7   4   7       34.29       41.92      4.29 o 
  -6   4   7       14.51       20.34      3.53 o 
  -5   4   7        2.94        3.01      2.91 o 
  -4   4   7       16.78       22.89      3.46 o 
  -3   4   7      165.90      174.43      6.66 o 
  -2   4   7      245.81      248.10      7.02 o 
  -1   4   7      189.15      190.79      6.99 o 
   0   4   7     1597.47     1635.60     25.84 o 
   1   4   7      501.87      493.35     12.52 o 
   2   4   7       86.81      100.16     10.71 o 
   3   4   7       21.03       26.72      5.72 o 
   4   4   7       67.21       68.47      6.58 o 
   5   4   7        2.54       -1.51      3.99 o 
   6   4   7       14.92       16.34      5.22 o 
   7   4   7        0.91       -1.53      4.35 o 
   8   4   7       14.77       10.65      5.53 o 
   9   4   7       48.87       48.61      7.60 o 
  10   4   7        3.44       -1.11      6.79 o 
  11   4   7        3.93       -4.48     11.36 o 
  12   4   7        0.43       -5.82      7.85 o 
 -17   5   7        7.08       -8.67     11.80 o 
 -16   5   7        1.04        7.09      9.56 o 
 -15   5   7       65.31       67.07     12.94 o 
 -14   5   7       94.52      107.69     25.32 o 
 -13   5   7       49.14       41.03      8.34 o 
 -12   5   7       38.58       24.90      7.47 o 
 -11   5   7      186.64      166.32     11.21 o 
 -10   5   7       50.75       44.51      7.60 o 
  -9   5   7      275.33      268.24     10.03 o 
  -8   5   7      257.69      248.76      9.51 o 
  -7   5   7      335.19      341.23     12.46 o 
  -6   5   7       30.09       30.39      4.15 o 
  -5   5   7       21.37       19.06      4.31 o 
  -4   5   7        3.41        5.88      3.35 o 
  -3   5   7        0.01        1.43      3.56 o 
  -2   5   7       23.05       34.06      5.43 o 
  -1   5   7        0.21        0.37      3.97 o 
   0   5   7       50.91       64.52      6.81 o 
   1   5   7       95.82      104.78      8.47 o 
   2   5   7       35.86       36.58      7.28 o 
   3   5   7      162.80      169.17      9.56 o 
   4   5   7       28.93       34.48      6.16 o 
   5   5   7       67.58       76.87      7.82 o 
   6   5   7       54.72       71.03      7.83 o 
   7   5   7       40.03       60.37      7.65 o 
   8   5   7       29.01       32.15      7.24 o 
   9   5   7       25.36       42.33      8.83 o 
  10   5   7        8.92       17.87      7.67 o 
  11   5   7       18.11       24.23     10.86 o 
 -15   6   7       41.64       56.91     12.94 o 
 -14   6   7        3.28        5.12      7.34 o 
 -13   6   7        4.53        6.31      8.55 o 
 -12   6   7        5.94       11.44      6.83 o 
 -11   6   7       81.76       75.75      9.71 o 
 -10   6   7        6.16        6.38      6.38 o 
  -9   6   7       46.66       48.18      8.16 o 
  -8   6   7        0.34       -3.56      3.81 o 
  -7   6   7       12.09       17.15      6.38 o 
  -6   6   7      314.85      311.04     17.44 o 
  -5   6   7        1.73       -1.48      4.55 o 
  -4   6   7        0.56       -6.46      4.32 o 
  -3   6   7       21.43       24.70      5.80 o 
  -2   6   7        5.98        5.10      4.97 o 
  -1   6   7       97.26       93.31      8.52 o 
   0   6   7       57.36       54.43      7.39 o 
   1   6   7        8.23        9.23      5.12 o 
   2   6   7       78.09       65.00      9.03 o 
   3   6   7      261.77      251.34     14.68 o 
   4   6   7       41.59       38.23      6.98 o 
   5   6   7       55.28       67.33      8.26 o 
   6   6   7       25.33       38.19      7.79 o 
   7   6   7       14.00       18.24      6.66 o 
   8   6   7        6.58        8.49      6.72 o 
   9   6   7       44.50       43.50     10.09 o 
  10   6   7        7.15       11.74      7.35 o 
 -14   7   7        7.38       13.90      8.35 o 
 -13   7   7        1.17       -1.08      7.08 o 
 -12   7   7       47.39       60.10     10.29 o 
 -11   7   7       21.23       17.57      7.66 o 
 -10   7   7        4.86        1.73      6.24 o 
  -9   7   7        6.44        6.62      6.40 o 
  -8   7   7       18.30       31.29      7.92 o 
  -7   7   7       26.42       28.86      7.47 o 
  -6   7   7      191.82      194.93     15.88 o 
  -5   7   7       49.14       60.93      9.45 o 
  -4   7   7        0.21        0.31      5.51 o 
  -3   7   7       11.50       16.81      6.91 o 
  -2   7   7      259.81      271.27     12.55 o 
  -1   7   7       23.01       18.01      6.57 o 
   0   7   7       76.18       79.64      9.11 o 
   1   7   7       44.54       51.67     11.71 o 
   2   7   7       34.93       46.56      9.84 o 
   3   7   7      115.37      110.66     11.88 o 
   4   7   7        5.34        6.68      5.62 o 
   5   7   7        2.97        7.76      6.12 o 
   6   7   7        4.04        8.68      6.64 o 
   7   7   7        4.51        5.41      6.99 o 
   8   7   7        9.56       13.63      7.84 o 
 -11   8   7        0.07        0.84      9.83 o 
 -10   8   7       24.55       19.91      8.47 o 
  -9   8   7        3.29        8.20      6.75 o 
  -8   8   7        3.50       -3.65      9.13 o 
  -7   8   7        0.16        7.20      6.58 o 
  -6   8   7        9.06       12.93      9.33 o 
  -5   8   7       22.47       28.48      8.27 o 
  -4   8   7       16.38       18.93      7.55 o 
  -3   8   7        3.80        7.35      6.48 o 
  -2   8   7        0.19       -1.28      5.85 o 
  -1   8   7        8.07        4.73      8.65 o 
   0   8   7        0.56       -2.19      6.20 o 
   1   8   7        5.61        6.13      7.17 o 
   2   8   7       15.46        8.95      8.70 o 
   3   8   7       23.63       16.14      6.90 o 
   4   8   7       57.03       61.40      8.92 o 
   5   8   7        0.85       10.61      7.03 o 
   6   8   7       14.20       30.20      8.04 o 
  -7   9   7        0.02        0.57      7.40 o 
  -6   9   7        2.88       14.57      9.91 o 
  -5   9   7        0.95        9.71      7.73 o 
  -4   9   7       19.26       23.15      8.52 o 
  -3   9   7       15.73       18.39     11.25 o 
  -2   9   7       34.31       35.39      7.78 o 
  -1   9   7        3.27       10.47      6.84 o 
   0   9   7        0.11       10.17      7.07 o 
   1   9   7        2.57        5.93      7.18 o 
   2   9   7        6.18        8.38      9.67 o 
 -19   0   8       99.24      117.96     21.87 o 
 -18   0   8      134.13      137.53     21.29 o 
 -17   0   8      433.38      377.61     19.85 o 
 -16   0   8       16.69       21.32      7.98 o 
 -15   0   8      833.84      782.16     54.38 o 
 -14   0   8      201.74      190.11     24.74 o 
 -13   0   8      792.16      783.62     26.22 o 
 -12   0   8      297.34      272.72     14.44 o 
 -11   0   8      494.79      503.44     18.92 o 
 -10   0   8      471.59      490.23     17.89 o 
  -9   0   8      104.31      101.59      6.52 o 
  -8   0   8      824.24      871.53     31.95 o 
  -7   0   8       44.51       43.09      4.56 o 
  -6   0   8      203.55      224.02      9.94 o 
  -5   0   8      120.55      121.40      5.37 o 
  -4   0   8     2921.90     3232.18     97.82 o 
  -3   0   8     1204.30     1349.87     32.19 o 
  -2   0   8      270.52      267.57     11.20 o 
  -1   0   8     6732.39     6991.01    133.80 o 
   0   0   8     1430.47     1353.00     32.33 o 
   1   0   8        0.94       -2.88      6.04 o 
   2   0   8      755.27      752.81     21.71 o 
   3   0   8       58.25       62.55     11.08 o 
   4   0   8      396.56      376.41     23.59 o 
   5   0   8        2.28        1.15      9.21 o 
   6   0   8       12.49       -4.60     10.93 o 
   7   0   8      929.00     1004.12     47.76 o 
   8   0   8        0.57        9.21     13.23 o 
   9   0   8       72.79       65.02     18.99 o 
  10   0   8        1.97       12.08     16.11 o 
  11   0   8      158.82      100.70     23.02 o 
 -19   1   8        8.79       16.51      7.61 o 
 -18   1   8       11.05       15.84      7.24 o 
 -17   1   8       12.11        6.33      6.60 o 
 -16   1   8       39.22       40.73      6.54 o 
 -15   1   8      115.62      101.03      8.19 o 
 -14   1   8      263.72      257.94     10.74 o 
 -13   1   8      109.29      115.59     11.40 o 
 -12   1   8      376.74      347.06     11.35 o 
 -11   1   8      584.73      566.19     19.85 o 
 -10   1   8      303.61      347.41      9.91 o 
  -9   1   8      172.32      172.43      6.29 o 
  -8   1   8       41.47       58.36      3.68 o 
  -7   1   8        3.01        6.45      2.27 o 
  -6   1   8      824.87      910.49     14.70 o 
  -5   1   8      150.13      136.39      4.26 o 
  -4   1   8      149.87      177.14      4.66 o 
  -3   1   8      185.26      182.58      6.63 o 
  -2   1   8      215.18      217.15      7.23 o 
  -1   1   8      102.44      108.41      7.89 o 
   0   1   8       99.69      113.15      7.98 o 
   1   1   8     2718.66     2911.39     38.50 o 
   2   1   8      191.99      181.04      5.20 o 
   3   1   8        8.88        5.68      2.94 o 
   4   1   8       39.37       29.76      3.57 o 
   5   1   8       23.53       13.73      5.01 o 
   6   1   8       99.94      110.02      9.63 o 
   7   1   8      134.11      128.98     15.22 o 
   8   1   8       39.14       31.94     10.99 o 
   9   1   8       26.46       39.83     12.59 o 
  10   1   8        3.81       -2.69      9.96 o 
  11   1   8       31.06       26.95     12.37 o 
  12   1   8       15.87       50.06     20.14 o 
 -19   2   8        3.89        1.64      7.00 o 
 -18   2   8       47.76       48.42     12.13 o 
 -17   2   8        4.91       10.90     11.80 o 
 -16   2   8       97.57       82.86     21.87 o 
 -15   2   8      151.53      136.49     13.45 o 
 -14   2   8       61.12       59.81      8.42 o 
 -13   2   8      718.89      728.71     20.34 o 
 -12   2   8      319.50      298.46     12.36 o 
 -11   2   8      222.46      219.81     14.70 o 
 -10   2   8        3.47        2.40      3.26 o 
  -9   2   8      376.84      406.15     10.23 o 
  -8   2   8       40.25       45.26      3.82 o 
  -7   2   8       11.93       11.93      2.46 o 
  -6   2   8      140.60      126.61      4.61 o 
  -5   2   8      103.30      105.73      4.04 o 
  -4   2   8      226.24      225.28      5.69 o 
  -3   2   8      169.30      194.75      5.09 o 
  -2   2   8      434.19      421.27      8.11 o 
  -1   2   8      589.03      704.77     13.08 o 
   0   2   8      165.91      195.04      5.74 o 
   1   2   8      144.87      142.10      4.97 o 
   2   2   8       42.51       49.61      5.92 o 
   3   2   8      155.18      138.85      8.53 o 
   4   2   8        8.42        9.28      3.75 o 
   5   2   8        3.02       -1.42      4.75 o 
   6   2   8       58.71       62.53      8.44 o 
   7   2   8       11.74        1.73      9.36 o 
   8   2   8        2.75        2.68      9.56 o 
   9   2   8        7.47        6.69     10.23 o 
  10   2   8       18.99        7.48     11.31 o 
  11   2   8       60.88       40.28     20.72 o 
  12   2   8       41.30       40.86     19.56 o 
  13   2   8        8.41       13.23     18.99 o 
 -18   3   8        0.54        1.04     21.87 o 
 -17   3   8        1.88        4.92      8.99 o 
 -16   3   8       69.20       77.81     12.81 o 
 -15   3   8       44.59       48.54     10.90 o 
 -14   3   8       12.47       -4.81      8.92 o 
 -13   3   8      120.62      120.85     14.24 o 
 -12   3   8       82.56       74.20     14.78 o 
 -11   3   8       87.91       82.97      8.31 o 
 -10   3   8      136.79      126.09      6.82 o 
  -9   3   8       29.64       26.74      4.17 o 
  -8   3   8        0.57       -1.01      2.72 o 
  -7   3   8       21.32       28.97      3.51 o 
  -6   3   8        5.09        8.09      2.39 o 
  -5   3   8        0.53        1.84      1.96 o 
  -4   3   8        0.96        1.17      2.27 o 
  -3   3   8      424.53      453.84      9.31 o 
  -2   3   8       88.15       86.99      4.38 o 
  -1   3   8      124.06      126.86      4.90 o 
   0   3   8      223.45      239.37      7.59 o 
   1   3   8       93.86       87.79      4.81 o 
   2   3   8       23.38       26.57      4.33 o 
   3   3   8       21.06       17.22      4.12 o 
   4   3   8        5.81        9.30      4.04 o 
   5   3   8       59.36       61.80      8.24 o 
   6   3   8       26.99       17.49      6.99 o 
   7   3   8       43.20       48.52     12.37 o 
   8   3   8       93.32      102.58     15.98 o 
   9   3   8       20.28       -5.55     10.78 o 
  10   3   8        1.73        5.69     11.55 o 
  11   3   8        8.59       15.54     18.41 o 
  12   3   8       12.26       10.36     20.14 o 
 -18   4   8        1.65       -7.47      9.74 o 
 -17   4   8        7.71       22.64     30.79 o 
 -16   4   8       26.10       37.16     12.95 o 
 -15   4   8        5.42        7.82      8.92 o 
 -14   4   8       34.91       36.54     10.17 o 
 -13   4   8        4.38       17.64      8.11 o 
 -12   4   8        6.72        2.18      3.91 o 
 -11   4   8       98.23       96.97      7.21 o 
 -10   4   8       39.76       31.50      4.92 o 
  -9   4   8      603.34      541.98     13.92 o 
  -8   4   8       85.54       73.45      8.28 o 
  -7   4   8        2.63        1.79      2.94 o 
  -6   4   8       35.86       38.50      4.19 o 
  -5   4   8       32.60       31.40      4.23 o 
  -4   4   8      338.81      323.92      8.67 o 
  -3   4   8        0.03       -0.85      2.31 o 
  -2   4   8      115.19      123.11      5.96 o 
  -1   4   8      819.52      861.56     14.78 o 
   0   4   8        2.30        8.14      3.43 o 
   1   4   8        0.10        3.94      3.56 o 
   2   4   8       60.26       71.37      6.68 o 
   3   4   8        2.91       -4.67      3.51 o 
   4   4   8        4.35        1.97      5.00 o 
   5   4   8      180.34      155.83     10.83 o 
   6   4   8        3.65       -4.44      5.73 o 
   7   4   8       34.72       25.80      8.09 o 
   8   4   8      213.84      206.38     13.92 o 
   9   4   8        9.01       13.23     12.58 o 
  10   4   8       56.67       45.46     22.44 o 
  11   4   8       58.66       55.24     24.74 o 
  12   4   8       12.78       20.72     21.87 o 
 -16   5   8        4.52       19.85     10.99 o 
 -15   5   8       36.69       43.08     15.54 o 
 -14   5   8       21.77       27.84     10.49 o 
 -13   5   8       56.22       50.78      8.97 o 
 -12   5   8       18.24       18.52      6.96 o 
 -11   5   8      123.60       98.68     12.00 o 
 -10   5   8      334.42      357.10     11.98 o 
  -9   5   8      651.49      667.71     20.35 o 
  -8   5   8       68.77       73.71      6.51 o 
  -7   5   8        5.94        4.33      3.82 o 
  -6   5   8        0.02       -0.10      3.07 o 
  -5   5   8      214.21      240.48      9.35 o 
  -4   5   8      253.55      247.58      8.75 o 
  -3   5   8        1.63       -0.79      3.02 o 
  -2   5   8       25.00       27.94      4.55 o 
  -1   5   8       52.22       45.49      5.09 o 
   0   5   8       32.06       51.46      6.61 o 
   1   5   8       24.37       32.61      7.02 o 
   2   5   8      102.50      118.53      9.14 o 
   3   5   8      347.01      344.41     12.51 o 
   4   5   8       89.61       85.52     13.70 o 
   5   5   8       39.37       54.90      8.93 o 
   6   5   8      156.04      145.78     15.96 o 
   7   5   8      480.40      484.47     18.95 o 
   8   5   8       12.57       12.97     12.37 o 
   9   5   8        7.84       -0.58     19.56 o 
  10   5   8        2.52       30.50     20.72 o 
  11   5   8       15.11       52.94     23.59 o 
 -15   6   8        8.23       -1.15      9.36 o 
 -14   6   8        0.29        6.86      9.56 o 
 -13   6   8        6.36        8.68      7.14 o 
 -12   6   8       77.01       68.81      9.85 o 
 -11   6   8        9.18        7.82      6.63 o 
 -10   6   8        1.45       -1.02      5.72 o 
  -9   6   8      716.92      705.52     17.92 o 
  -8   6   8      107.20       94.06      7.53 o 
  -7   6   8      287.10      277.31     11.13 o 
  -6   6   8      129.18      120.91     14.10 o 
  -5   6   8       21.20       19.45      5.70 o 
  -4   6   8        7.08        5.58      4.98 o 
  -3   6   8        0.28       -5.73      4.42 o 
  -2   6   8       25.62       20.31      6.15 o 
  -1   6   8       56.96       72.09     15.28 o 
   0   6   8       11.91        7.60      5.73 o 
   1   6   8      121.05      131.05     11.74 o 
   2   6   8       21.48       30.57      6.22 o 
   3   6   8      210.27      215.00     13.79 o 
   4   6   8        8.63        9.79      5.90 o 
   5   6   8       78.48       91.92     13.46 o 
   6   6   8        0.01       -8.44      6.82 o 
   7   6   8        3.89        7.86     12.70 o 
   8   6   8        4.11      -18.41     18.99 o 
   9   6   8       16.05       25.32     21.29 o 
 -13   7   8       25.02       18.92      8.05 o 
 -12   7   8       40.01       49.05      9.77 o 
 -11   7   8       16.00       20.37      7.96 o 
 -10   7   8        4.92       13.02      6.97 o 
  -9   7   8       11.12       10.79      7.05 o 
  -8   7   8       15.90       10.76      6.68 o 
  -7   7   8       30.21       31.11     12.20 o 
  -6   7   8        0.69       16.84     10.65 o 
  -5   7   8      250.31      255.22     14.46 o 
  -4   7   8      147.25      133.07     10.56 o 
  -3   7   8       51.21       54.04     11.05 o 
  -2   7   8        3.89        5.34      6.64 o 
  -1   7   8       91.98       86.51     13.84 o 
   0   7   8      113.52      125.43     14.37 o 
   1   7   8       53.20       72.95     13.13 o 
   2   7   8       55.79       40.20     11.28 o 
   3   7   8       79.97       73.09     12.04 o 
   4   7   8        9.52       10.78      9.59 o 
   5   7   8        5.43        4.21      7.15 o 
   6   7   8        0.46        3.09      8.09 o 
   7   7   8        5.42       -8.06     17.26 o 
 -11   8   8        0.17        6.08      7.66 o 
 -10   8   8       16.14       19.95      7.95 o 
  -9   8   8        0.55       -3.26      6.23 o 
  -8   8   8        0.26       11.07      7.26 o 
  -7   8   8       13.90       20.25      7.80 o 
  -6   8   8        3.45       11.22      8.95 o 
  -5   8   8      115.06      128.95     13.02 o 
  -4   8   8       12.88       20.05      9.61 o 
  -3   8   8       56.51       78.11     10.95 o 
  -2   8   8       29.04       16.25      7.79 o 
  -1   8   8        8.10        5.72      7.10 o 
   0   8   8        7.31        3.08      6.19 o 
   1   8   8        1.97        0.42      7.00 o 
   2   8   8        6.24       13.80      8.10 o 
   3   8   8       12.76       17.99      8.42 o 
   4   8   8        0.00        4.65      7.65 o 
   5   8   8       11.96       12.55      8.71 o 
  -6   9   8        3.45       15.87      9.91 o 
  -5   9   8       41.20       46.04     10.72 o 
  -4   9   8       54.06       70.54     11.29 o 
  -3   9   8       17.37       26.59      9.14 o 
  -2   9   8        3.66        8.20      7.21 o 
  -1   9   8       68.07       53.80      9.20 o 
   0   9   8       33.63       37.23      9.89 o 
 -19   1   9        9.16        1.61      6.68 o 
 -18   1   9      119.39      112.31     11.16 o 
 -17   1   9      185.82      171.06     21.35 o 
 -16   1   9       86.82       78.81      7.97 o 
 -15   1   9       92.67       84.82      8.21 o 
 -14   1   9      837.10      814.05     19.67 o 
 -13   1   9       98.42      104.88      7.83 o 
 -12   1   9      515.16      511.91     14.15 o 
 -11   1   9       59.36       69.64      8.31 o 
 -10   1   9       36.14       49.30      4.52 o 
  -9   1   9      412.89      427.18     10.01 o 
  -8   1   9        0.94        1.66      2.44 o 
  -7   1   9        4.66        4.82      2.30 o 
  -6   1   9      920.05      918.45     17.90 o 
  -5   1   9        5.90        7.23      3.10 o 
  -4   1   9      159.69      169.41      7.14 o 
  -3   1   9       63.72       66.80      4.98 o 
  -2   1   9     1663.37     1669.74     27.57 o 
  -1   1   9      352.15      390.16     10.35 o 
   0   1   9      985.01     1048.88     19.59 o 
   1   1   9      287.34      301.45      9.06 o 
   2   1   9        5.64        5.72      3.32 o 
   3   1   9        0.52       -3.40      2.91 o 
   4   1   9      120.14      143.23     10.57 o 
   5   1   9       21.13       31.81     10.56 o 
   6   1   9      115.20      117.51     14.81 o 
   7   1   9       52.82       62.50     13.02 o 
   8   1   9       87.94       64.95     14.24 o 
   9   1   9        0.31       -1.98     14.10 o 
  10   1   9       19.94       20.38     12.81 o 
  11   1   9        8.99        3.04     12.41 o 
  12   1   9       11.20       13.81     18.99 o 
 -19   2   9       61.91       88.22     11.05 o 
 -18   2   9       13.75       12.67      7.10 o 
 -17   2   9        0.07       -8.37      6.30 o 
 -16   2   9       36.82       31.85      7.96 o 
 -15   2   9       19.61       15.49      5.44 o 
 -14   2   9       67.65       92.91      9.21 o 
 -13   2   9       11.91        6.80      4.60 o 
 -12   2   9      256.76      254.77     10.22 o 
 -11   2   9      270.79      291.42     10.38 o 
 -10   2   9     1107.01     1139.64     20.34 o 
  -9   2   9        4.50        2.21      2.88 o 
  -8   2   9       21.68       25.83      3.55 o 
  -7   2   9      282.25      289.50      7.12 o 
  -6   2   9       41.80       44.78      3.94 o 
  -5   2   9      197.02      233.06      8.47 o 
  -4   2   9        0.01       -2.54      2.29 o 
  -3   2   9      175.00      214.06      7.78 o 
  -2   2   9       25.15       21.28      3.64 o 
  -1   2   9        3.67        4.17      2.89 o 
   0   2   9      187.83      182.53      7.53 o 
   1   2   9        0.12       -1.91      3.02 o 
   2   2   9      493.45      501.45     12.36 o 
   3   2   9      123.66      130.29     23.30 o 
   4   2   9       28.33       40.24     10.78 o 
   5   2   9        3.83       13.04      9.66 o 
   6   2   9      113.34      114.75     22.73 o 
   7   2   9        1.61      -12.64      8.43 o 
   8   2   9      100.43       83.39     15.25 o 
   9   2   9       50.22       28.06     17.26 o 
  10   2   9        1.13        8.34     12.61 o 
  11   2   9       28.01       27.62     19.56 o 
  12   2   9       29.93       46.61     20.72 o 
 -18   3   9        0.29        1.80     18.13 o 
 -17   3   9       51.47       71.04     19.28 o 
 -16   3   9       13.46        6.71      9.09 o 
 -15   3   9        0.59       -3.70      7.19 o 
 -14   3   9       57.32       56.74      8.63 o 
 -13   3   9      116.16      103.15     17.46 o 
 -12   3   9        0.62       -0.08      4.54 o 
 -11   3   9       18.01       26.19      4.93 o 
 -10   3   9      298.88      291.28      9.93 o 
  -9   3   9      789.84      802.94     15.81 o 
  -8   3   9      109.52       98.75      5.60 o 
  -7   3   9      120.94      123.44      5.36 o 
  -6   3   9      927.25      972.61     15.54 o 
  -5   3   9        2.05        5.17      2.78 o 
  -4   3   9      175.32      176.76      7.42 o 
  -3   3   9        6.01        3.73      3.05 o 
  -2   3   9        0.00       -2.49      2.88 o 
  -1   3   9      471.15      440.85     15.03 o 
   0   3   9      444.88      487.75     17.21 o 
   1   3   9       59.79       67.14      5.39 o 
   2   3   9      183.05      183.73     18.41 o 
   3   3   9        6.35      -13.03     10.36 o 
   4   3   9       14.02       24.81      9.96 o 
   5   3   9      689.07      644.69     26.19 o 
   6   3   9      156.53      158.41     17.29 o 
   7   3   9       59.86       52.90     14.03 o 
   8   3   9      182.91      122.12     19.56 o 
   9   3   9       14.36        3.40     12.19 o 
  10   3   9        8.90        2.70     12.41 o 
  11   3   9       40.56       33.37     20.72 o 
 -17   4   9       11.56        1.59     17.55 o 
 -16   4   9        0.01       -0.11      9.78 o 
 -15   4   9       36.17       29.01     10.56 o 
 -14   4   9       16.28        9.90      8.74 o 
 -13   4   9       63.97       47.13     10.78 o 
 -12   4   9        1.66       -2.84      4.13 o 
 -11   4   9       68.52       59.22      6.43 o 
 -10   4   9      495.89      505.22     13.88 o 
  -9   4   9        4.13        8.13      3.96 o 
  -8   4   9       65.42       61.74      5.77 o 
  -7   4   9       27.76       26.64      4.29 o 
  -6   4   9       27.96       29.89      3.76 o 
  -5   4   9      186.66      196.03      6.59 o 
  -4   4   9       99.50      105.80      6.00 o 
  -3   4   9        0.47       -1.80      2.58 o 
  -2   4   9        2.59        1.05      3.05 o 
  -1   4   9        0.88       -0.68      2.97 o 
   0   4   9        4.00       -2.60      6.30 o 
   1   4   9        1.43        3.39      7.48 o 
   2   4   9        0.20      -10.99      7.32 o 
   3   4   9        0.89      -10.94      7.29 o 
   4   4   9        7.98        7.98      9.15 o 
   5   4   9       41.33       33.19     12.00 o 
   6   4   9       11.01        9.85     11.14 o 
   7   4   9        9.17      -11.48     14.67 o 
   8   4   9       18.27       17.61     13.22 o 
   9   4   9        0.66       21.87     13.83 o 
  10   4   9        4.38       33.95     22.44 o 
  11   4   9       17.20       19.56     21.29 o 
 -16   5   9       21.93       12.44     25.32 o 
 -15   5   9       77.24       72.98     14.67 o 
 -14   5   9        4.41        2.54     15.25 o 
 -13   5   9        8.53       10.91      6.75 o 
 -12   5   9      193.41      189.76     12.37 o 
 -11   5   9       99.99      124.89      8.43 o 
 -10   5   9        3.71        3.20      4.17 o 
  -9   5   9      863.02      818.10     19.06 o 
  -8   5   9      595.43      592.28     15.55 o 
  -7   5   9      129.34      147.38      9.05 o 
  -6   5   9      414.31      417.57     11.30 o 
  -5   5   9      669.42      640.73     18.35 o 
  -4   5   9       15.26       12.07      4.01 o 
  -3   5   9       57.96       56.12      6.99 o 
  -2   5   9        4.27        1.56      5.07 o 
  -1   5   9       27.32       38.29     20.72 o 
   0   5   9        5.38       -6.81     10.36 o 
   1   5   9       12.51       10.83      9.33 o 
   2   5   9        1.69       -5.67      8.02 o 
   3   5   9        2.63       -0.29      8.54 o 
   4   5   9        0.31       -4.25      9.25 o 
   5   5   9      297.98      286.72     19.25 o 
   6   5   9      208.67      242.31     19.75 o 
   7   5   9       14.80       50.06     15.05 o 
   8   5   9       52.48       61.75     15.73 o 
   9   5   9       56.03       63.30     24.74 o 
 -15   6   9        0.38       -5.93      9.33 o 
 -14   6   9       27.59       31.36     11.39 o 
 -13   6   9       45.39       43.92      9.20 o 
 -12   6   9       12.11       19.54      7.80 o 
 -11   6   9       12.02       17.95      7.06 o 
 -10   6   9       37.46       49.46      8.67 o 
  -9   6   9      119.68      125.49     11.63 o 
  -8   6   9       58.23       78.60      8.07 o 
  -7   6   9        1.02       11.03      4.84 o 
  -6   6   9       28.88       27.22      5.58 o 
  -5   6   9       85.36       88.39     21.65 o 
  -4   6   9      114.79      130.06     11.80 o 
  -3   6   9      115.32      112.29     11.14 o 
  -2   6   9      100.98       90.31     10.41 o 
  -1   6   9       60.54       84.12     22.73 o 
   0   6   9        6.67        2.76      8.33 o 
   1   6   9      210.24      254.28     18.95 o 
   2   6   9        1.78        0.50      9.33 o 
   3   6   9       25.75       20.23     13.23 o 
   4   6   9       14.24        7.99     10.37 o 
   5   6   9       40.68       47.36     14.00 o 
   6   6   9        8.40       10.14     20.14 o 
   7   6   9       53.20       34.27     28.20 o 
   8   6   9        2.46       -3.45     20.72 o 
 -13   7   9       59.46       64.73     10.70 o 
 -12   7   9       86.21       90.60     14.99 o 
 -11   7   9       54.84       79.26     10.82 o 
 -10   7   9        0.18        6.46      6.63 o 
  -9   7   9       32.16       31.67      8.26 o 
  -8   7   9      264.99      260.22     14.32 o 
  -7   7   9       59.41       60.06      9.00 o 
  -6   7   9      307.19      349.35     36.83 o 
  -5   7   9        9.37       20.06      9.33 o 
  -4   7   9        2.60        5.06      7.25 o 
  -3   7   9        0.32        9.72      7.45 o 
  -2   7   9        0.01       10.78      7.51 o 
  -1   7   9        4.35        5.18      9.49 o 
   0   7   9        0.52       11.98     10.56 o 
   1   7   9        9.73       16.71     10.07 o 
   2   7   9        6.13        7.61     10.49 o 
   3   7   9       38.77       32.12     25.03 o 
   4   7   9       12.48       29.68     12.81 o 
   5   7   9       47.61       73.75     15.81 o 
   6   7   9       18.92       16.67     14.63 o 
 -10   8   9        0.63       -2.36      7.21 o 
  -9   8   9        1.99       -0.41      7.25 o 
  -8   8   9       34.06       44.66      9.07 o 
  -7   8   9        1.56        6.37      9.09 o 
  -6   8   9        7.77        1.45      8.52 o 
  -5   8   9       23.40       16.64     10.15 o 
  -4   8   9       74.18       57.00     16.98 o 
  -3   8   9       52.52       57.76     12.81 o 
  -2   8   9       90.57      106.52     13.00 o 
  -1   8   9       17.82       28.47     11.96 o 
   0   8   9        2.09       15.37     11.72 o 
   1   8   9       24.89       10.31     11.18 o 
   2   8   9       13.25       24.21     13.11 o 
   3   8   9        0.39       13.48     12.81 o 
 -19   0  10        5.82       15.68     18.41 o 
 -18   0  10       34.09       33.65     15.54 o 
 -17   0  10       60.69       54.98     10.56 o 
 -16   0  10       74.37       74.57     12.08 o 
 -15   0  10     2080.96     2093.59     54.04 o 
 -14   0  10      417.16      446.35     20.33 o 
 -13   0  10      315.53      288.29     23.02 o 
 -12   0  10       69.16       82.29     14.96 o 
 -11   0  10       43.98       28.20      9.78 o 
 -10   0  10        6.58       11.51      7.48 o 
  -9   0  10       68.78       68.31     14.96 o 
  -8   0  10       15.77       15.82      7.19 o 
  -7   0  10       49.62       53.27      7.45 o 
  -6   0  10     1618.23     1876.29     44.11 o 
  -5   0  10     1617.67     1627.10     39.55 o 
  -4   0  10        4.86        1.90      4.36 o 
  -3   0  10      120.84      149.58     10.36 o 
  -2   0  10      244.27      255.69     14.67 o 
  -1   0  10       53.11       63.70     14.10 o 
   0   0  10     1510.87     1516.81     39.70 o 
   1   0  10       13.67        9.37      5.03 o 
   2   0  10        3.09       -3.84      5.15 o 
   3   0  10      889.68      911.38     28.48 o 
   4   0  10       53.49       71.93     17.84 o 
   5   0  10       29.14       39.70     16.69 o 
   6   0  10       79.60       75.96     19.56 o 
   7   0  10      330.34      356.77     29.35 o 
   8   0  10        0.55        4.60     17.26 o 
   9   0  10      272.60      305.55     29.35 o 
  10   0  10       45.35       47.19     22.44 o 
  11   0  10        2.91       20.14     19.56 o 
 -19   1  10       18.89       34.01      8.83 o 
 -18   1  10        4.96        3.18      6.63 o 
 -17   1  10        4.10        3.92      5.40 o 
 -16   1  10        4.79        7.22      5.15 o 
 -15   1  10        8.88       10.81      5.43 o 
 -14   1  10      205.89      219.02     10.83 o 
 -13   1  10       63.41       72.20      8.19 o 
 -12   1  10       63.38       68.61      9.33 o 
 -11   1  10      405.84      413.10     17.85 o 
 -10   1  10     1153.75     1209.99     33.34 o 
  -9   1  10       35.11       46.94      5.98 o 
  -8   1  10      105.99      113.28      6.74 o 
  -7   1  10       15.11       13.92      4.15 o 
  -6   1  10      292.26      292.45      9.45 o 
  -5   1  10       57.07       50.62      4.98 o 
  -4   1  10      145.83      144.92      7.83 o 
  -3   1  10      117.41      130.47      6.66 o 
  -2   1  10      920.65      994.41     19.48 o 
  -1   1  10       93.70      140.80      7.09 o 
   0   1  10       31.33       31.82      5.65 o 
   1   1  10       22.88       30.00      6.50 o 
   2   1  10        2.23       -0.35      3.09 o 
   3   1  10       30.89       41.17      5.56 o 
   4   1  10      185.73      174.22     18.10 o 
   5   1  10       17.28       14.06     10.37 o 
   6   1  10       25.73       34.86     12.41 o 
   7   1  10       33.50       30.34     23.59 o 
   8   1  10       10.45       19.98     12.81 o 
   9   1  10       25.77       32.77     20.43 o 
  10   1  10        0.24       -2.56     12.41 o 
  11   1  10        4.27       19.04     14.22 o 
 -18   2  10       16.05       14.96      8.00 o 
 -17   2  10      110.27      109.91     11.03 o 
 -16   2  10        2.46       -4.22      4.57 o 
 -15   2  10       23.88       26.07      7.06 o 
 -14   2  10     1133.93     1063.38     28.33 o 
 -13   2  10      146.97      171.19     11.13 o 
 -12   2  10      114.33      107.71     23.30 o 
 -11   2  10        5.56        1.09      8.34 o 
 -10   2  10      657.44      661.50     28.68 o 
  -9   2  10       44.93       49.98      6.49 o 
  -8   2  10      181.66      181.97      9.05 o 
  -7   2  10      205.68      193.47      8.80 o 
  -6   2  10       13.05       10.83      3.80 o 
  -5   2  10       36.98       47.82      5.03 o 
  -4   2  10        3.21        1.67      3.11 o 
  -3   2  10       20.42       19.64      3.90 o 
  -2   2  10      569.23      573.88     13.92 o 
  -1   2  10       12.48       17.53      5.23 o 
   0   2  10      510.26      526.88     14.29 o 
   1   2  10      510.75      515.16     13.07 o 
   2   2  10        2.84        2.14      3.56 o 
   3   2  10      141.75      160.42     19.85 o 
   4   2  10      154.49      149.49     19.85 o 
   5   2  10      152.29      113.98     16.62 o 
   6   2  10        3.76       -5.51     10.07 o 
   7   2  10      118.17      115.05     17.26 o 
   8   2  10       56.67       47.41     14.58 o 
   9   2  10        5.90       12.05     12.94 o 
  10   2  10       26.03       40.40     15.63 o 
  11   2  10        6.96       14.39     21.87 o 
 -18   3  10       75.12       87.29     11.16 o 
 -17   3  10        0.43        3.23      7.10 o 
 -16   3  10        1.81        1.69      6.54 o 
 -15   3  10        3.15       -1.55      5.91 o 
 -14   3  10       86.69       89.62      9.06 o 
 -13   3  10       31.15       25.50      6.34 o 
 -12   3  10        7.29        1.87      7.77 o 
 -11   3  10      490.20      493.73     20.30 o 
 -10   3  10      958.93      926.96     37.56 o 
  -9   3  10      220.80      223.19     10.59 o 
  -8   3  10      130.46      114.82     12.96 o 
  -7   3  10      553.52      538.04     13.82 o 
  -6   3  10      340.18      363.01     11.88 o 
  -5   3  10      189.52      188.27      7.99 o 
  -4   3  10      228.17      247.12      8.95 o 
  -3   3  10       23.09       19.23      4.09 o 
  -2   3  10       36.27       29.43      4.57 o 
  -1   3  10      453.11      505.61     20.18 o 
   0   3  10       22.96       31.37      4.80 o 
   1   3  10        8.51       -1.95      4.62 o 
   2   3  10       12.93       -3.87      7.52 o 
   3   3  10       73.99       87.73     13.59 o 
   4   3  10      149.96      135.71     16.86 o 
   5   3  10      151.97      123.02     33.09 o 
   6   3  10        1.23       -3.63     10.49 o 
   7   3  10       48.54       24.72     13.63 o 
   8   3  10        0.05       -4.16     21.29 o 
   9   3  10        1.94        5.25     13.00 o 
  10   3  10        1.88       10.94     13.59 o 
 -17   4  10       58.64       71.93     18.99 o 
 -16   4  10        8.36       35.10     14.96 o 
 -15   4  10       11.21        7.40      8.68 o 
 -14   4  10        1.29        6.33     10.93 o 
 -13   4  10      102.50       93.39     10.32 o 
 -12   4  10        4.50       -5.01      5.33 o 
 -11   4  10       91.53       80.99     20.43 o 
 -10   4  10       23.85       21.04      7.19 o 
  -9   4  10       33.00       26.73      6.45 o 
  -8   4  10        0.80        0.58      4.25 o 
  -7   4  10      300.82      274.05     11.41 o 
  -6   4  10      416.19      425.11     12.43 o 
  -5   4  10       72.71       66.78      6.34 o 
  -4   4  10      278.57      296.15     10.35 o 
  -3   4  10        7.29        9.66      3.92 o 
  -2   4  10       11.29       13.55      4.33 o 
  -1   4  10       52.15       51.06      5.46 o 
   0   4  10       88.28       72.92     12.95 o 
   1   4  10        2.50       -4.42      8.34 o 
   2   4  10        2.10      -11.60      7.73 o 
   3   4  10       33.00       23.23     10.73 o 
   4   4  10       12.85        6.08     14.39 o 
   5   4  10       11.40        1.73     14.39 o 
   6   4  10       23.37       13.74     13.00 o 
   7   4  10        3.05       -4.41     12.81 o 
   8   4  10       20.35       18.99     14.65 o 
   9   4  10       25.67       20.70     14.81 o 
 -16   5  10        0.04       15.54     14.39 o 
 -15   5  10        4.69       18.99     13.81 o 
 -14   5  10       13.60       32.22     15.54 o 
 -13   5  10        0.09        2.88     11.51 o 
 -12   5  10       24.94       24.74     12.66 o 
 -11   5  10        6.74        3.80     10.07 o 
 -10   5  10      141.96      131.33     11.82 o 
  -9   5  10      250.49      267.12     32.51 o 
  -8   5  10      861.15      884.50     27.50 o 
  -7   5  10       87.12      109.11      8.76 o 
  -6   5  10        0.01        8.35      5.01 o 
  -5   5  10      252.09      251.02     10.05 o 
  -4   5  10      439.94      453.92     13.46 o 
  -3   5  10       24.64       32.54      5.39 o 
  -2   5  10        5.77        7.07      9.49 o 
  -1   5  10        0.90       -4.23      7.45 o 
   0   5  10       19.92       28.77     10.49 o 
   1   5  10       25.82       36.19     14.96 o 
   2   5  10       21.87       32.48     11.78 o 
   3   5  10        5.71       -0.85     10.93 o 
   4   5  10       79.57       77.49     14.99 o 
   5   5  10        5.46       -8.11     13.23 o 
   6   5  10      166.24      165.37     20.11 o 
   7   5  10       98.89      101.32     19.01 o 
   8   5  10        0.72        1.71     20.14 o 
 -13   6  10        0.38       -6.33     12.08 o 
 -12   6  10        9.58       10.36     12.08 o 
 -11   6  10       23.61       28.77     14.39 o 
 -10   6  10       56.16       41.79     13.23 o 
  -9   6  10       28.19       35.87      8.36 o 
  -8   6  10        6.94       16.19      7.13 o 
  -7   6  10      313.02      309.82     27.33 o 
  -6   6  10       36.91       28.03      7.40 o 
  -5   6  10       36.38       50.05     12.61 o 
  -4   6  10       42.01       51.49      8.59 o 
  -3   6  10       21.01        6.23     14.10 o 
  -2   6  10       16.68        8.34      9.54 o 
  -1   6  10        0.00      -11.28      7.52 o 
   0   6  10       52.83       43.18     13.00 o 
   1   6  10       75.75      103.63     15.82 o 
   2   6  10       13.24       11.11     11.55 o 
   3   6  10       17.45       26.76     12.21 o 
   4   6  10        1.74        5.56     15.82 o 
   5   6  10       15.89       10.07     12.21 o 
   6   6  10        0.54      -14.11     11.78 o 
   7   6  10       15.41       18.41     20.72 o 
 -12   7  10        1.64       -6.33     10.93 o 
 -11   7  10       15.28       10.36     12.66 o 
 -10   7  10       22.58       32.80     14.96 o 
  -9   7  10        0.33        6.33     13.23 o 
  -8   7  10        9.42       16.69     14.96 o 
  -7   7  10      102.02       95.52     19.56 o 
  -6   7  10       83.91       71.35     17.84 o 
  -5   7  10       41.14       47.19     16.11 o 
  -4   7  10        6.56        9.38      9.50 o 
  -3   7  10      111.86      151.59     17.89 o 
  -2   7  10      139.52      105.44     15.22 o 
  -1   7  10       13.32       17.17     12.66 o 
   0   7  10        1.87        2.38      9.25 o 
   1   7  10      105.95       74.22     14.79 o 
   2   7  10       30.15       31.81     12.94 o 
   3   7  10       61.09       44.38     13.76 o 
   4   7  10        3.68       15.68     13.81 o 
   5   7  10        0.41        6.74     13.22 o 
  -9   8  10        0.00      -12.08     10.36 o 
  -8   8  10       21.39       36.25     17.26 o 
  -7   8  10       23.31       27.62     16.11 o 
  -6   8  10       16.07       39.13     18.41 o 
  -5   8  10       17.38       20.14     15.54 o 
  -4   8  10        4.72        7.48     15.54 o 
  -3   8  10        0.14       -1.50     11.51 o 
  -2   8  10        5.92       13.76     16.40 o 
  -1   8  10        0.04        1.73     10.99 o 
   0   8  10        9.66        0.21     10.37 o 
   1   8  10       10.87       20.43     13.43 o 
 -18   1  11       12.36        0.54      6.88 o 
 -17   1  11       30.02       48.72      9.96 o 
 -16   1  11       26.98       14.45      9.78 o 
 -15   1  11      258.45      269.23     16.45 o 
 -14   1  11      631.04      654.56     25.41 o 
 -13   1  11      162.85      211.08     14.63 o 
 -12   1  11     1836.10     1861.70     47.59 o 
 -11   1  11      123.23      143.51     18.70 o 
 -10   1  11        1.60       -2.88      5.29 o 
  -9   1  11       93.95       95.80      8.62 o 
  -8   1  11       82.27       81.24      6.59 o 
  -7   1  11        3.23        3.01      3.65 o 
  -6   1  11      125.28      124.63      7.63 o 
  -5   1  11       29.22       32.60      4.75 o 
  -4   1  11       18.22       20.72      4.33 o 
  -3   1  11        7.82        7.67      3.99 o 
  -2   1  11       76.94       84.46      6.22 o 
  -1   1  11      158.23      154.87     14.87 o 
   0   1  11     1834.95     1966.78     33.37 o 
   1   1  11      763.82      802.37     17.90 o 
   2   1  11     1406.63     1499.70     33.62 o 
   3   1  11      546.92      599.10     15.40 o 
   4   1  11        1.40        1.45     14.67 o 
   5   1  11       10.13        8.63     11.18 o 
   6   1  11       44.88       39.69     13.22 o 
   7   1  11      117.51       68.16     15.81 o 
   8   1  11       71.43       39.78     14.81 o 
   9   1  11       70.30       61.04     16.67 o 
  10   1  11       20.73       25.48     15.25 o 
 -18   2  11       30.03       37.40     13.81 o 
 -17   2  11       51.95       67.53     10.49 o 
 -16   2  11       72.78       70.04     10.64 o 
 -15   2  11       67.22       62.67      9.95 o 
 -14   2  11        4.46       10.65      7.32 o 
 -13   2  11        4.05        2.59     13.81 o 
 -12   2  11        1.91        2.13      6.22 o 
 -11   2  11       12.33        1.71      6.62 o 
 -10   2  11      325.05      345.79     13.14 o 
  -9   2  11       15.67       13.82      5.41 o 
  -8   2  11      326.38      345.14     12.68 o 
  -7   2  11        2.75        3.79      3.79 o 
  -6   2  11      132.17      142.19      7.80 o 
  -5   2  11        0.90       -3.93      3.12 o 
  -4   2  11      139.69      158.03      7.77 o 
  -3   2  11      186.38      197.81      8.97 o 
  -2   2  11      793.66      734.71     16.66 o 
  -1   2  11      767.14      814.25     17.83 o 
   0   2  11      168.32      168.93     10.38 o 
   1   2  11       34.48       36.51      6.48 o 
   2   2  11      406.78      392.76     15.05 o 
   3   2  11      202.22      217.15     39.99 o 
   4   2  11       24.59       14.98     15.25 o 
   5   2  11        3.93       -4.85     10.56 o 
   6   2  11       15.56        2.24     12.00 o 
   7   2  11       24.98       28.83     14.63 o 
   8   2  11        8.08       15.41     12.81 o 
   9   2  11       24.85       34.59     15.22 o 
  10   2  11        9.32        4.70     13.59 o 
 -17   3  11        3.00       -9.78      9.78 o 
 -16   3  11       50.73       59.27     16.11 o 
 -15   3  11       48.75       50.93      9.78 o 
 -14   3  11       82.40       90.75     10.64 o 
 -13   3  11      128.90      124.24     12.08 o 
 -12   3  11      296.30      294.60     24.74 o 
 -11   3  11        5.40        6.09      6.59 o 
 -10   3  11      101.62       95.46      8.29 o 
  -9   3  11        1.03       -6.71      4.47 o 
  -8   3  11      272.12      285.25     13.06 o 
  -7   3  11      177.50      177.92      8.67 o 
  -6   3  11      340.56      310.15     13.12 o 
  -5   3  11       44.38       64.01      6.04 o 
  -4   3  11       20.26       31.04      4.92 o 
  -3   3  11       34.72       36.31      5.21 o 
  -2   3  11      326.10      329.94     13.62 o 
  -1   3  11      680.92      699.38     16.54 o 
   0   3  11      398.28      391.84     11.88 o 
   1   3  11      252.09      246.01     12.25 o 
   2   3  11      422.41      423.07     21.34 o 
   3   3  11       26.19       31.07     12.21 o 
   4   3  11       20.47       26.78     12.41 o 
   5   3  11        8.99       12.68     11.78 o 
   6   3  11       37.04       33.06     13.41 o 
   7   3  11      125.46       75.63     16.26 o 
   8   3  11        4.76       12.94     13.67 o 
   9   3  11       20.18       22.61     14.85 o 
 -16   4  11        8.36       23.02     12.66 o 
 -15   4  11        9.71       16.69     10.93 o 
 -14   4  11        2.88        6.01      6.36 o 
 -13   4  11       12.89        3.19      9.21 o 
 -12   4  11        4.48        0.29      5.49 o 
 -11   4  11        0.50        0.64      4.78 o 
 -10   4  11       22.99       21.14      6.03 o 
  -9   4  11       18.76       14.91      5.71 o 
  -8   4  11      317.96      302.54     12.51 o 
  -7   4  11       42.41       50.15      7.02 o 
  -6   4  11       11.70       15.34      4.78 o 
  -5   4  11      159.49      156.93      8.74 o 
  -4   4  11      738.37      768.53     34.72 o 
  -3   4  11        0.19        3.18      4.00 o 
  -2   4  11      293.65      319.42     11.03 o 
  -1   4  11        2.84        5.56      5.34 o 
   0   4  11       36.76       44.16     18.70 o 
   1   4  11       29.53       33.95     16.11 o 
   2   4  11       28.44       13.67     11.18 o 
   3   4  11       14.90        9.67     10.50 o 
   4   4  11       23.84       28.86     12.59 o 
   5   4  11       35.95       15.85     12.59 o 
   6   4  11       23.21       30.52     14.67 o 
   7   4  11      155.15      108.30     26.76 o 
   8   4  11       27.61       15.68     15.04 o 
 -12   5  11        0.50       -4.70      5.20 o 
 -11   5  11        1.70        1.45      4.93 o 
 -10   5  11        5.73        4.15      5.32 o 
  -9   5  11       12.13       10.47      5.50 o 
  -8   5  11      320.98      323.51     13.36 o 
  -7   5  11      321.96      339.38     13.68 o 
  -6   5  11      744.72      738.16     20.62 o 
  -5   5  11       38.27       41.64      6.08 o 
  -4   5  11       10.92        7.43      4.84 o 
  -3   5  11       48.26       49.45      9.05 o 
  -2   5  11       70.47       68.80     12.54 o 
  -1   5  11       82.87       80.70     13.63 o 
   0   5  11      146.85      171.72     18.48 o 
   1   5  11       22.30       22.85     11.14 o 
   2   5  11        9.72       17.58     18.70 o 
   3   5  11        2.64        5.20     11.37 o 
   4   5  11       42.56       38.11     13.63 o 
   5   5  11        1.03       -6.93     10.96 o 
   6   5  11        2.03        4.28     13.52 o 
   7   5  11        7.05        9.71     14.00 o 
 -13   6  11        7.02       26.47     16.69 o 
 -12   6  11        0.60       -9.21     12.08 o 
 -11   6  11       13.79       15.54     13.81 o 
 -10   6  11        6.89        2.46      6.58 o 
  -9   6  11       27.69       28.67      7.99 o 
  -8   6  11      122.41      128.57     10.64 o 
  -7   6  11       47.27       53.20      7.87 o 
  -6   6  11       12.08       15.01      5.82 o 
  -5   6  11      170.23      185.50      9.54 o 
  -4   6  11      255.87      275.99     17.85 o 
  -3   6  11       24.85       27.76     11.31 o 
  -2   6  11       11.97        8.69     10.65 o 
  -1   6  11        0.29        5.51      9.78 o 
   0   6  11        2.02        1.66     10.15 o 
   1   6  11       37.84       46.61     13.43 o 
   2   6  11       13.15        6.18     13.81 o 
   3   6  11        3.92       -8.12     10.64 o 
   4   6  11       30.28       50.72     14.41 o 
   5   6  11        0.10        6.80     23.30 o 
 -11   7  11        0.10       -7.48     12.66 o 
 -10   7  11        9.23       15.54     14.96 o 
  -9   7  11      123.84      125.21     19.56 o 
  -8   7  11      152.03      101.28     20.72 o 
  -7   7  11        0.81        8.80      8.52 o 
  -6   7  11      136.46      160.54     24.17 o 
  -5   7  11        7.22        9.21     13.23 o 
  -4   7  11       50.97       94.07     21.29 o 
  -3   7  11       24.96       15.86     18.41 o 
  -2   7  11        1.30       14.88     10.90 o 
  -1   7  11        0.13        6.12      9.81 o 
   0   7  11        3.01        1.85     11.18 o 
   1   7  11       12.82        8.64     11.59 o 
   2   7  11        6.97       16.61     12.81 o 
   3   7  11        1.99       -0.52     14.67 o 
  -6   8  11       35.00       56.97     17.84 o 
  -5   8  11       25.77       28.20     16.69 o 
  -4   8  11        2.43       18.41     15.54 o 
  -3   8  11        4.85        5.52     11.14 o 
  -2   8  11        0.02        5.88     11.18 o 
 -18   0  12        1.61        4.03     10.36 o 
 -17   0  12        5.93       15.54     10.93 o 
 -16   0  12       16.03       17.26     10.93 o 
 -15   0  12       20.44        9.78     10.93 o 
 -14   0  12      182.04      186.44     21.29 o 
 -13   0  12      136.56      115.09     17.26 o 
 -12   0  12       14.24       29.35     11.51 o 
 -11   0  12       19.04       29.35     11.51 o 
 -10   0  12        0.00       -1.73      6.91 o 
  -9   0  12      728.06      701.16     39.13 o 
  -8   0  12       56.56       63.99      9.66 o 
  -7   0  12       59.56       50.06      8.70 o 
  -6   0  12      227.00      248.23     23.02 o 
  -5   0  12       14.82       18.95      6.49 o 
  -4   0  12       23.89       33.17      7.02 o 
  -3   0  12       26.58       18.43      6.36 o 
  -2   0  12       10.93       16.18      6.12 o 
  -1   0  12     1925.80     1898.77     46.71 o 
   0   0  12       26.12       30.94      7.48 o 
   1   0  12      209.54      222.55     13.31 o 
   2   0  12      471.57      487.39     33.95 o 
   3   0  12        1.56        3.51      6.83 o 
   4   0  12      270.56      261.82     26.47 o 
   5   0  12      281.46      258.94     27.05 o 
   6   0  12      114.00      107.61     26.47 o 
   7   0  12        0.20        9.21     17.84 o 
   8   0  12        0.01       -6.91     16.69 o 
   9   0  12        2.16        2.30     20.72 o 
 -18   1  12       14.05       15.80      9.78 o 
 -17   1  12       11.31       15.98      7.86 o 
 -16   1  12       17.84       24.77      8.74 o 
 -15   1  12       44.77       56.77     25.03 o 
 -14   1  12       36.54       34.60      9.09 o 
 -13   1  12       11.46       10.04      7.19 o 
 -12   1  12      142.19      128.64     12.19 o 
 -11   1  12       44.34       40.35      8.27 o 
 -10   1  12        2.58       -1.13      5.48 o 
  -9   1  12        2.73       -4.32      4.41 o 
  -8   1  12      262.15      285.13     19.73 o 
  -7   1  12       37.37       21.06      4.97 o 
  -6   1  12        0.28       -4.26      3.44 o 
  -5   1  12       16.76        6.51      4.10 o 
  -4   1  12        0.07       -4.59      3.06 o 
  -3   1  12      100.25      113.16      7.39 o 
  -2   1  12       75.42       64.29      6.36 o 
  -1   1  12       79.95       82.74      6.94 o 
   0   1  12      306.07      322.79     11.23 o 
   1   1  12       26.56       28.54      5.51 o 
   2   1  12       40.84       36.00      5.79 o 
   3   1  12      115.13       89.81      9.57 o 
   4   1  12        0.19       15.13     12.59 o 
   5   1  12        1.38       -5.03     13.52 o 
   6   1  12       38.11       33.16     14.44 o 
   7   1  12        0.99        1.69     13.22 o 
   8   1  12        0.67       -5.44     17.26 o 
   9   1  12        9.40        4.73     13.41 o 
 -17   2  12       35.40       22.40      8.68 o 
 -16   2  12        3.16       11.10      7.45 o 
 -15   2  12        0.89       -3.26      6.49 o 
 -14   2  12        4.19       17.02      8.11 o 
 -13   2  12      150.24      168.06     14.17 o 
 -12   2  12      268.55      267.27     17.26 o 
 -11   2  12        0.64       -2.82      6.33 o 
 -10   2  12       10.18        6.38      5.40 o 
  -9   2  12        8.22        5.99      5.06 o 
  -8   2  12       44.03       62.23      7.19 o 
  -7   2  12        0.03       -5.08      3.38 o 
  -6   2  12        4.44        3.29      4.10 o 
  -5   2  12        8.18        4.78      6.78 o 
  -4   2  12       63.08       64.95      6.47 o 
  -3   2  12      159.56      125.84      9.91 o 
  -2   2  12      113.04       99.78      7.32 o 
  -1   2  12      289.34      302.49     10.80 o 
   0   2  12      273.59      290.52     10.55 o 
   1   2  12       20.92       14.11      6.41 o 
   2   2  12      225.29      253.10     12.78 o 
   3   2  12       34.86       23.91     11.78 o 
   4   2  12       67.93       66.12     15.46 o 
   5   2  12       12.06       -5.01     11.51 o 
   6   2  12        0.04        0.58     13.02 o 
   7   2  12        0.26        9.34     14.63 o 
   8   2  12        9.48       13.46     13.82 o 
 -17   3  12       17.13        4.60     13.23 o 
 -16   3  12       15.16       10.36      7.86 o 
 -15   3  12        1.00       -2.92      6.06 o 
 -14   3  12       19.31       19.74      7.86 o 
 -13   3  12      123.84      133.96     12.44 o 
 -12   3  12       45.53       40.51      8.57 o 
 -11   3  12        9.75        3.34      5.57 o 
 -10   3  12        8.63        0.84      5.09 o 
  -9   3  12       24.11       17.81      6.20 o 
  -8   3  12       51.58       47.05      6.90 o 
  -7   3  12      129.76      120.54     12.68 o 
  -6   3  12        5.75       -0.62      3.90 o 
  -5   3  12        0.03        0.78      4.07 o 
  -4   3  12       59.74       63.84      7.71 o 
  -3   3  12       75.26       65.23      6.65 o 
  -2   3  12      255.51      273.34     10.97 o 
  -1   3  12        7.52        0.60      4.08 o 
   0   3  12        5.92       13.29      6.25 o 
   1   3  12       18.04       21.97      6.57 o 
   2   3  12      144.33      110.85     15.40 o 
   3   3  12      326.20      313.11     20.34 o 
   4   3  12        2.76       17.73     12.59 o 
   5   3  12        7.55        3.35     12.17 o 
   6   3  12        2.08       -8.92     12.95 o 
   7   3  12        2.73        5.62     13.93 o 
   8   3  12        1.22        5.51     16.69 o 
 -16   4  12        1.86        5.75     12.66 o 
 -15   4  12        2.68       -6.33     10.36 o 
 -14   4  12        0.23       -5.59      6.17 o 
 -13   4  12       30.09       28.73      8.06 o 
 -12   4  12       17.85       12.69      6.80 o 
 -11   4  12       40.10       23.10      9.88 o 
 -10   4  12       20.17       14.23      6.61 o 
  -9   4  12       15.37       15.12      6.06 o 
  -8   4  12      207.13      207.49     11.88 o 
  -7   4  12        5.89       -0.17      5.19 o 
  -6   4  12      419.50      404.29     18.51 o 
  -5   4  12      194.06      197.20      9.54 o 
  -4   4  12      126.90      110.22      7.93 o 
  -3   4  12      332.09      332.40     11.77 o 
  -2   4  12      450.62      465.93     16.84 o 
  -1   4  12       13.46        9.44      8.06 o 
   0   4  12       22.95       32.40     11.72 o 
   1   4  12       11.86       -1.55      9.54 o 
   2   4  12       12.48       18.78     25.89 o 
   3   4  12        7.84        6.62     14.10 o 
   4   4  12       36.66       34.51     13.41 o 
   5   4  12        0.08        6.91     13.43 o 
   6   4  12      186.18       89.77     25.89 o 
   7   4  12       71.13       63.92     18.08 o 
 -14   5  12        4.52      -10.93     10.36 o 
 -13   5  12        2.47        1.22      6.36 o 
 -12   5  12        5.51        3.81      5.20 o 
 -11   5  12        1.73       -2.38      5.21 o 
 -10   5  12      101.62       95.13      9.41 o 
  -9   5  12        4.88        9.50      5.58 o 
  -8   5  12       18.38       15.57      5.98 o 
  -7   5  12      211.81      221.44     15.17 o 
  -6   5  12      270.94      268.97     12.59 o 
  -5   5  12       18.24       15.93      5.48 o 
  -4   5  12        0.12        6.31      4.84 o 
  -3   5  12       34.66       42.29      7.68 o 
  -2   5  12      151.48      140.90     15.85 o 
  -1   5  12        7.43       13.43     10.56 o 
   0   5  12       15.46       10.16     10.07 o 
   1   5  12       90.88       93.22     33.37 o 
   2   5  12       22.83       12.95     10.99 o 
   3   5  12        9.84       13.07     12.59 o 
   4   5  12        2.27       -3.11     14.39 o 
   5   5  12       19.84       30.79     14.24 o 
   6   5  12       14.40       17.26     13.76 o 
 -13   6  12        2.68        1.73     11.51 o 
 -12   6  12        1.25       -0.39      8.92 o 
 -11   6  12       31.58       41.49      7.75 o 
 -10   6  12       14.65       18.21      8.32 o 
  -9   6  12        0.32       -5.63      5.50 o 
  -8   6  12        0.85       -0.51      5.68 o 
  -7   6  12        0.61        2.15      5.50 o 
  -6   6  12       15.67       15.34      5.85 o 
  -5   6  12       30.30       39.91      7.86 o 
  -4   6  12       43.58       42.36     12.29 o 
  -3   6  12       55.13       55.67     13.18 o 
  -2   6  12       26.44       50.86     12.81 o 
  -1   6  12       15.20       20.66     11.78 o 
   0   6  12       60.81       39.84     13.41 o 
   1   6  12       22.21       29.85     12.66 o 
   2   6  12       46.17       39.69     13.59 o 
   3   6  12        4.73        2.54     20.72 o 
   4   6  12        5.34        4.87     11.72 o 
 -10   7  12       21.56       38.12     11.51 o 
  -9   7  12        0.93       -1.38      5.20 o 
  -8   7  12        8.32        8.81      9.81 o 
  -7   7  12        2.70       27.05     16.69 o 
  -6   7  12        4.73        3.45     14.96 o 
  -5   7  12       49.39       65.02     20.14 o 
  -4   7  12       10.98       14.22     11.14 o 
  -3   7  12       24.23       41.81     12.94 o 
  -2   7  12       25.94       11.45     12.95 o 
  -1   7  12        9.69       25.12     12.00 o 
   0   7  12       18.32       18.95     12.81 o 
   1   7  12       48.60       61.70     15.85 o 
 -17   1  13       19.89       23.21      8.52 o 
 -16   1  13        3.05       10.79      7.45 o 
 -15   1  13      155.94      173.93     15.05 o 
 -14   1  13       30.50       25.43      8.52 o 
 -13   1  13        9.73        5.98      7.11 o 
 -12   1  13      110.35      102.59     14.10 o 
 -11   1  13        1.38       -4.95     11.80 o 
 -10   1  13       14.93       12.71      6.63 o 
  -9   1  13      109.00       81.74      8.44 o 
  -8   1  13      111.59      136.18     11.18 o 
  -7   1  13        7.92        6.86      4.64 o 
  -6   1  13       56.82       52.65      7.64 o 
  -5   1  13       40.89       48.96      6.09 o 
  -4   1  13      135.98      108.70     16.61 o 
  -3   1  13       18.45       22.32      5.09 o 
  -2   1  13       39.51       37.73      7.64 o 
  -1   1  13      290.18      294.51     10.93 o 
   0   1  13       11.10       12.51      4.82 o 
   1   1  13       89.01       87.93      7.40 o 
   2   1  13        0.49       -0.43      5.83 o 
   3   1  13       24.49        5.48     12.19 o 
   4   1  13        2.36       -2.87     12.41 o 
   5   1  13        0.21        1.12     12.77 o 
   6   1  13       53.18       49.01     16.48 o 
   7   1  13      112.03       92.11     18.10 o 
 -17   2  13       18.97        6.76      7.93 o 
 -16   2  13        5.48        5.90      7.11 o 
 -15   2  13        6.42       -2.88      6.51 o 
 -14   2  13       22.85       17.55     10.07 o 
 -13   2  13      254.65      280.23     16.85 o 
 -12   2  13        5.39       15.89      7.32 o 
 -11   2  13       43.29       53.37      9.09 o 
 -10   2  13       21.45       14.44      5.92 o 
  -9   2  13       56.33       50.66      7.51 o 
  -8   2  13       53.86       55.47      7.19 o 
  -7   2  13       37.39       32.29      5.69 o 
  -6   2  13       50.20       48.44     10.05 o 
  -5   2  13       22.75       30.24      5.76 o 
  -4   2  13      197.02      206.63     10.45 o 
  -3   2  13        5.47        3.34      4.61 o 
  -2   2  13       58.04       54.75      6.64 o 
  -1   2  13       30.63       25.16      5.81 o 
   0   2  13      130.18      118.58      7.99 o 
   1   2  13      220.96      174.72     22.70 o 
   2   2  13      118.19      127.33     20.14 o 
   3   2  13       81.55       48.94     14.50 o 
   4   2  13        0.04       -1.03     11.78 o 
   5   2  13       90.25       60.39     16.21 o 
   6   2  13        3.76        6.40     13.59 o 
   7   2  13       32.78       25.79     17.84 o 
 -16   3  13        8.32       -3.21      6.30 o 
 -15   3  13        0.05       -0.29      6.51 o 
 -14   3  13       50.27       70.73     10.90 o 
 -13   3  13        2.99        4.20      6.60 o 
 -12   3  13       55.32       49.41      9.25 o 
 -11   3  13        9.13        6.16      6.27 o 
 -10   3  13       21.42       27.42      6.94 o 
  -9   3  13        4.97        1.14      6.65 o 
  -8   3  13       70.99       74.47      8.41 o 
  -7   3  13       54.51       65.87      7.77 o 
  -6   3  13       23.41       18.79      5.32 o 
  -5   3  13        7.11        7.69      5.05 o 
  -4   3  13      239.67      236.14     10.26 o 
  -3   3  13       77.72       59.77      7.89 o 
  -2   3  13        5.18        4.85      4.52 o 
  -1   3  13      114.78       79.35     16.53 o 
   0   3  13      102.62       75.28     10.06 o 
   1   3  13        6.88        3.45     10.99 o 
   2   3  13        1.22       -7.88     10.78 o 
   3   3  13        3.43       -1.38     14.10 o 
   4   3  13       12.95        4.52     12.77 o 
   5   3  13        0.31      -17.89     17.55 o 
   6   3  13        0.32       -2.59     13.83 o 
 -15   4  13        5.74        9.66      7.56 o 
 -14   4  13       26.99       24.50      8.29 o 
 -13   4  13        0.50        2.96      6.91 o 
 -12   4  13       12.26       15.13      7.23 o 
 -11   4  13       11.34        3.59      6.07 o 
 -10   4  13       14.48       19.29      6.93 o 
  -9   4  13       22.63       23.02      6.49 o 
  -8   4  13        0.16       -2.79      5.09 o 
  -7   4  13      138.88      153.12     10.83 o 
  -6   4  13       96.87       94.07      8.02 o 
  -5   4  13       38.38       46.12      6.58 o 
  -4   4  13      134.34      134.79     15.86 o 
  -3   4  13       30.20       36.34      6.59 o 
  -2   4  13       30.65       26.94      8.09 o 
  -1   4  13        0.33        0.94      5.88 o 
   0   4  13        0.14      -11.58      9.40 o 
   1   4  13       11.20       11.73     10.64 o 
   2   4  13        0.44      -12.38      9.67 o 
   3   4  13       55.32       31.98     18.13 o 
   4   4  13        2.71       -1.08     21.00 o 
   5   4  13       38.66       29.46     14.41 o 
 -13   5  13        6.64        3.75     13.52 o 
 -12   5  13      110.27      103.49     10.19 o 
 -11   5  13       13.62       16.93      6.61 o 
 -10   5  13       42.30       29.63      7.04 o 
  -9   5  13        4.07       -2.18      5.44 o 
  -8   5  13       17.01       12.13      6.37 o 
  -7   5  13       33.91       33.53      7.12 o 
  -6   5  13       79.12       87.07     17.00 o 
  -5   5  13       55.28       63.19      7.30 o 
  -4   5  13      191.32      171.07     12.22 o 
  -3   5  13       24.86       25.12      7.47 o 
  -2   5  13       14.19        3.53     13.52 o 
  -1   5  13        1.85        4.02     11.14 o 
   0   5  13        6.75        7.61     10.90 o 
   1   5  13       44.59       37.18     13.13 o 
   2   5  13        4.90       20.28     13.18 o 
   3   5  13        8.19        8.06     11.49 o 
   4   5  13        1.83       -6.04     16.69 o 
 -11   6  13        1.33        1.19      5.97 o 
 -10   6  13       27.40       28.46      7.45 o 
  -9   6  13        0.17        1.45      5.79 o 
  -8   6  13       18.47       17.99      7.28 o 
  -7   6  13        2.32        9.51      6.21 o 
  -6   6  13       30.70       19.85      7.75 o 
  -5   6  13        5.87        0.84      6.62 o 
  -4   6  13       68.27       83.01     14.65 o 
  -3   6  13        0.01        1.15      9.77 o 
  -2   6  13        6.84       14.39     11.39 o 
  -1   6  13        5.21       12.02     11.31 o 
   0   6  13       24.09       56.05     15.22 o 
   1   6  13       15.31        6.46     12.81 o 
   2   6  13       24.71       34.53     14.24 o 
  -6   7  13        0.08       19.56     16.11 o 
  -5   7  13        3.57       10.93     14.39 o 
  -4   7  13       19.30       27.62     17.26 o 
  -3   7  13        1.83        6.32     14.67 o 
 -16   0  14        1.15       -5.18     10.36 o 
 -15   0  14        6.12        2.30     10.36 o 
 -14   0  14        7.67        5.18     10.36 o 
 -13   0  14      132.15      159.97     20.14 o 
 -12   0  14       31.47       33.95     13.23 o 
 -11   0  14        1.08        1.15      9.78 o 
 -10   0  14        7.29       -0.58      9.21 o 
  -9   0  14      230.48      206.00     19.56 o 
  -8   0  14      109.14      130.87     13.00 o 
  -7   0  14      709.25      749.78     35.68 o 
  -6   0  14       95.05       72.88     14.10 o 
  -5   0  14        1.70       -3.35      6.06 o 
  -4   0  14       60.76       35.68     17.26 o 
  -3   0  14       10.81        2.99     13.52 o 
  -2   0  14       66.28       47.98     20.14 o 
  -1   0  14        6.49       -5.57     11.80 o 
   0   0  14       15.67       14.00      6.69 o 
   1   0  14      227.85      204.85     16.69 o 
   2   0  14      106.33      100.58     28.20 o 
   3   0  14        1.05      -19.56     14.96 o 
   4   0  14       22.13       25.89     20.14 o 
   5   0  14       48.93       27.62     23.02 o 
   6   0  14       20.06       16.11     21.87 o 
 -16   1  14       24.89       31.39      9.56 o 
 -15   1  14        5.11        4.60      7.45 o 
 -14   1  14       49.24       51.71     10.56 o 
 -13   1  14        2.22        1.25      7.11 o 
 -12   1  14       13.16       28.54      8.74 o 
 -11   1  14        6.89        5.75      6.91 o 
 -10   1  14       15.13       35.31      8.33 o 
  -9   1  14       19.21       30.33      7.01 o 
  -8   1  14        5.62       -2.35      4.61 o 
  -7   1  14        0.03       -4.57      4.76 o 
  -6   1  14       66.06       46.60      7.22 o 
  -5   1  14        1.55       -5.85      3.90 o 
  -4   1  14        2.07        1.08      5.67 o 
  -3   1  14        0.01       -0.15      4.50 o 
  -2   1  14        9.79        5.43      4.79 o 
  -1   1  14        6.35        1.06      8.06 o 
   0   1  14       15.50       12.01      5.23 o 
   1   1  14       19.78        9.26      7.85 o 
   2   1  14        1.42        1.09      6.66 o 
   3   1  14       22.92       14.01     13.18 o 
   4   1  14        0.11      -12.34     12.94 o 
   5   1  14       17.94       18.31     14.81 o 
   6   1  14        0.59       -8.18     30.50 o 
 -16   2  14       38.85       45.17     13.81 o 
 -15   2  14      125.48      149.77     28.20 o 
 -14   2  14        9.91        8.57      7.52 o 
 -13   2  14       35.78       26.91      8.70 o 
 -12   2  14       35.23       46.17      9.66 o 
 -11   2  14      277.98      300.46     25.03 o 
 -10   2  14       63.25       59.11      9.53 o 
  -9   2  14      125.83      132.39     10.69 o 
  -8   2  14       47.58       40.75      7.17 o 
  -7   2  14        0.60       -6.05      4.03 o 
  -6   2  14       51.96       36.28      6.13 o 
  -5   2  14        4.09       -2.02      4.56 o 
  -4   2  14        0.94       -3.22      4.61 o 
  -3   2  14       25.29       10.60      5.52 o 
  -2   2  14       70.06       55.72      9.36 o 
  -1   2  14        7.67        5.64      4.92 o 
   0   2  14      310.49      293.47     20.72 o 
   1   2  14       39.07       37.18     10.12 o 
   2   2  14      186.03       97.57     17.29 o 
   3   2  14       46.67       48.16     14.58 o 
   4   2  14        0.18       -5.09     12.94 o 
   5   2  14        5.87        6.21     14.22 o 
 -15   3  14       11.97       10.51      7.74 o 
 -14   3  14        4.21       10.34      7.98 o 
 -13   3  14       62.90       72.04     11.05 o 
 -12   3  14        8.16       15.35      7.45 o 
 -11   3  14       64.01       71.59     10.64 o 
 -10   3  14       20.95       29.17      7.36 o 
  -9   3  14        0.00       -2.20      5.63 o 
  -8   3  14       19.78       21.05      6.43 o 
  -7   3  14        3.60       -0.23      7.51 o 
  -6   3  14        2.00       -0.66      5.07 o 
  -5   3  14       25.04       25.90      5.74 o 
  -4   3  14      136.20      110.01      8.53 o 
  -3   3  14       31.27       27.33      6.56 o 
  -2   3  14       97.39       74.55     13.77 o 
  -1   3  14       86.56       80.43     11.29 o 
   0   3  14       27.70        2.17     11.69 o 
   1   3  14       18.88        4.05     19.85 o 
   2   3  14      123.75      101.83     25.89 o 
   3   3  14       22.36       22.92     16.69 o 
   4   3  14       10.26       -1.97     12.54 o 
   5   3  14       75.85       30.00     15.19 o 
 -14   4  14        0.68       -3.64     12.66 o 
 -13   4  14        0.01        0.15      7.48 o 
 -12   4  14       57.23       64.14     10.78 o 
 -11   4  14        7.12       10.68      6.66 o 
 -10   4  14       29.48       31.31      8.49 o 
  -9   4  14        7.18        9.73      6.13 o 
  -8   4  14        0.03       -2.57      5.58 o 
  -7   4  14        0.05       -0.29      5.23 o 
  -6   4  14      145.24      175.12     11.75 o 
  -5   4  14      130.84      129.52     15.60 o 
  -4   4  14       40.89       41.18      6.91 o 
  -3   4  14        3.80       -3.81     11.34 o 
  -2   4  14        0.94        2.20     12.05 o 
  -1   4  14        3.16       -3.20      6.10 o 
   0   4  14        0.06       18.55     12.54 o 
   1   4  14        0.60        3.47     11.14 o 
   2   4  14       38.97       27.13     13.00 o 
   3   4  14        0.31        7.96     12.41 o 
 -12   5  14       30.93       38.16     11.51 o 
 -11   5  14        0.01        0.36      6.28 o 
 -10   5  14       71.22       69.89     10.92 o 
  -9   5  14        5.60       -2.08      5.78 o 
  -8   5  14       58.92       57.33      8.48 o 
  -7   5  14        5.30        4.60      6.37 o 
  -6   5  14        0.62        1.63      5.99 o 
  -5   5  14       31.86       27.48      7.42 o 
  -4   5  14        6.29        9.93      6.11 o 
  -3   5  14       17.85       16.30      7.11 o 
  -2   5  14        5.19        4.28      9.95 o 
  -1   5  14        4.98        0.00     10.99 o 
   0   5  14        0.39        3.02     26.18 o 
   1   5  14        0.02       13.29     18.70 o 
   2   5  14        0.95       10.47     12.85 o 
  -9   6  14        7.00        6.95      6.29 o 
  -8   6  14       31.69       33.31      7.81 o 
  -7   6  14       50.70       56.68     12.66 o 
  -6   6  14        2.59        0.77      7.15 o 
  -5   6  14        3.36       -2.23      7.03 o 
  -4   6  14        0.70        7.77     10.17 o 
  -3   6  14        0.15       -1.15     15.25 o 
  -2   6  14       24.02       21.11     13.18 o 
  -1   6  14       13.99       20.72     22.15 o 
 -15   1  15       56.43       78.06     12.61 o 
 -14   1  15       28.97       33.85      9.74 o 
 -13   1  15       39.48       45.91     12.95 o 
 -12   1  15      139.05      139.29     14.00 o 
 -11   1  15        6.32       11.80      8.34 o 
 -10   1  15        0.64       -0.19     10.07 o 
  -9   1  15        3.18       -1.50      5.62 o 
  -8   1  15       21.43       13.07      6.54 o 
  -7   1  15      121.25       80.01     11.05 o 
  -6   1  15       47.46       44.54      6.56 o 
  -5   1  15       35.08       35.64      6.49 o 
  -4   1  15       33.79       44.95      6.77 o 
  -3   1  15       10.99        3.46      5.15 o 
  -2   1  15       40.69       49.31      9.88 o 
  -1   1  15        0.61        1.10      5.00 o 
   0   1  15       70.17       48.71      7.09 o 
   1   1  15       31.93       18.02      8.31 o 
   2   1  15        3.70       11.68      7.19 o 
   3   1  15        0.00       14.94     14.17 o 
   4   1  15        2.98       -3.70     12.85 o 
 -15   2  15        8.26        3.94      7.74 o 
 -14   2  15       12.57       17.63      8.33 o 
 -13   2  15       30.37       48.64     10.90 o 
 -12   2  15        4.57       17.28     13.52 o 
 -11   2  15      205.71      227.44     15.87 o 
 -10   2  15       20.65       18.13      8.02 o 
  -9   2  15       14.35       14.70      6.84 o 
  -8   2  15       86.73       58.01      8.36 o 
  -7   2  15       18.32        8.87      5.49 o 
  -6   2  15       39.70       41.41      6.79 o 
  -5   2  15        2.84       -5.39      4.70 o 
  -4   2  15       29.79       29.30      7.48 o 
  -3   2  15       59.09       48.42      7.09 o 
  -2   2  15       85.94       75.24      7.65 o 
  -1   2  15        0.87       -0.27      6.36 o 
   0   2  15       40.68       34.52      8.25 o 
   1   2  15       44.42       40.70      8.84 o 
   2   2  15        3.90        9.74     12.37 o 
   3   2  15        0.60       13.49     13.93 o 
   4   2  15        1.73       -8.10     14.63 o 
 -14   3  15       13.19       -4.65      7.74 o 
 -13   3  15        0.34       -5.10      6.91 o 
 -12   3  15       37.59       33.84      9.25 o 
 -11   3  15        0.33        0.52      7.77 o 
 -10   3  15        0.00       -0.66      6.03 o 
  -9   3  15       19.92       15.35      6.72 o 
  -8   3  15        3.78       -2.37      5.55 o 
  -7   3  15        4.02       -2.57      5.25 o 
  -6   3  15        4.79        6.27      5.11 o 
  -5   3  15       23.34       17.89      6.08 o 
  -4   3  15        3.09        0.93      5.15 o 
  -3   3  15       13.09       11.41      8.69 o 
  -2   3  15        1.52        5.82      6.88 o 
  -1   3  15       14.75        3.81      6.95 o 
   0   3  15       14.67       13.41      7.48 o 
   1   3  15       32.47        6.33     18.99 o 
   2   3  15       13.82       -6.33     18.41 o 
   3   3  15        3.08       -0.05     12.77 o 
 -12   4  15       33.15       50.99      9.81 o 
 -11   4  15       38.11       36.72      7.91 o 
 -10   4  15        4.14        4.67      6.10 o 
  -9   4  15       17.14       15.04      6.39 o 
  -8   4  15       20.97       14.59      9.00 o 
  -7   4  15        6.98        6.47      6.32 o 
  -6   4  15        7.54       15.22      6.67 o 
  -5   4  15       54.78       47.21      7.08 o 
  -4   4  15        0.69        6.49      6.31 o 
  -3   4  15        9.27       13.03      7.12 o 
  -2   4  15        0.14        2.81      8.12 o 
  -1   4  15        3.64       -2.61      6.07 o 
   0   4  15        0.24       -0.37     11.34 o 
   1   4  15        0.03        2.82     17.55 o 
 -10   5  15       14.71       12.42      7.16 o 
  -9   5  15       25.69       21.06      7.54 o 
  -8   5  15       44.99       37.19      8.05 o 
  -7   5  15        4.50        2.25      6.95 o 
  -6   5  15        0.76       -2.14      6.74 o 
  -5   5  15       20.56       22.33      9.15 o 
  -4   5  15        2.91        0.00     10.17 o 
  -3   5  15        2.02        3.29      8.51 o 
  -2   5  15        2.91       -2.67     10.93 o 
  -1   5  15        6.26        0.71     11.14 o 
 -14   0  16       92.56      143.28     22.44 o 
 -13   0  16       27.86       30.50     13.81 o 
 -12   0  16        4.41        8.63     11.51 o 
 -11   0  16        7.69        5.18     10.93 o 
 -10   0  16       15.43        5.75     10.93 o 
  -9   0  16      226.01      204.28     22.44 o 
  -8   0  16        4.49        5.19      8.09 o 
  -7   0  16       37.26       15.07     11.22 o 
  -6   0  16       51.19       31.61     12.08 o 
  -5   0  16      160.98      122.76     13.41 o 
  -4   0  16       58.85       51.53     16.11 o 
  -3   0  16       16.95       12.77      8.44 o 
  -2   0  16      225.81      204.85     18.41 o 
  -1   0  16       25.45       29.59     17.55 o 
   0   0  16       12.14       12.59      8.96 o 
   1   0  16        0.81       -5.18     16.11 o 
   2   0  16       17.14        8.06     16.11 o 
 -14   1  16       38.37       29.09     10.15 o 
 -13   1  16       18.42       30.21      9.77 o 
 -12   1  16       25.19       32.64      9.74 o 
 -11   1  16        1.01        9.55      7.52 o 
 -10   1  16        1.72       -1.07      7.19 o 
  -9   1  16        5.12        0.34      7.02 o 
  -8   1  16       22.07       29.56      7.55 o 
  -7   1  16        1.47        0.39      5.49 o 
  -6   1  16        6.27        3.35      5.29 o 
  -5   1  16        7.46        5.76      5.48 o 
  -4   1  16       21.62       17.39      5.93 o 
  -3   1  16        2.10        2.40      5.58 o 
  -2   1  16        6.00        3.12      5.51 o 
  -1   1  16        0.38        3.14      5.51 o 
   0   1  16       49.42       24.34      8.56 o 
   1   1  16        0.71       -7.67      6.70 o 
   2   1  16       13.80        8.99      7.70 o 
 -13   2  16      119.53      129.80     13.93 o 
 -12   2  16        0.62        0.66      8.16 o 
 -11   2  16       31.86       51.55     10.56 o 
 -10   2  16        0.89       -7.50      6.49 o 
  -9   2  16        2.25       -3.59      5.98 o 
  -8   2  16        3.25       -2.53      6.05 o 
  -7   2  16        3.62        9.17      6.60 o 
  -6   2  16       39.89       43.62      7.17 o 
  -5   2  16        0.97       -2.02      5.21 o 
  -4   2  16       10.25       11.34      6.06 o 
  -3   2  16        0.00       -3.04      5.56 o 
  -2   2  16        0.31       -1.65      6.69 o 
  -1   2  16      112.58       70.62     22.48 o 
   0   2  16        2.93        7.92      7.63 o 
   1   2  16       28.15       22.35      8.85 o 
 -12   3  16        1.58        2.79      7.86 o 
 -11   3  16       35.84       48.76     10.37 o 
 -10   3  16       16.13       24.07     13.32 o 
  -9   3  16       48.12       35.24     18.95 o 
  -8   3  16        0.23       -6.96      5.41 o 
  -7   3  16        0.43       -7.39      4.92 o 
  -6   3  16       49.08       35.89      8.41 o 
  -5   3  16        5.68        0.33      5.72 o 
  -4   3  16        2.47        7.92      5.59 o 
  -3   3  16       11.35       16.60      7.80 o 
  -2   3  16        1.36        1.16      6.53 o 
  -1   3  16        2.91        6.30      7.23 o 
   0   3  16        2.61       -4.69      6.54 o 
 -10   4  16        2.40        2.78      6.26 o 
  -9   4  16       29.91       23.45      7.70 o 
  -8   4  16       46.59       37.45      8.32 o 
  -7   4  16      167.89      159.66     12.47 o 
  -6   4  16       60.20       49.71      8.66 o 
  -5   4  16        0.29        2.48      6.52 o 
  -4   4  16       59.34       58.24      9.41 o 
  -3   4  16       55.87       63.56     12.68 o 
  -2   4  16        1.01        5.77      7.00 o 
 -12   1  17       18.21       15.15      8.99 o 
 -11   1  17        0.26       -5.08      7.11 o 
 -10   1  17        0.33       -4.13      7.04 o 
  -9   1  17        4.11        2.97      7.70 o 
  -8   1  17        1.96       -0.64      6.29 o 
  -7   1  17        0.06        3.79      5.86 o 
  -6   1  17        2.57        2.29      5.73 o 
  -5   1  17        0.64        7.63      5.82 o 
  -4   1  17       38.56       44.34      9.88 o 
  -3   1  17       55.92       55.34     14.29 o 
  -2   1  17       48.36       30.13      7.16 o 
  -1   1  17        0.12       -3.88      6.98 o 
 -11   2  17        0.65      -10.36      6.91 o 
 -10   2  17        1.96       -5.16     10.65 o 
  -9   2  17        0.88       -9.18      6.12 o 
  -8   2  17        4.86        6.16      7.02 o 
  -7   2  17        7.09        6.02      6.81 o 
  -6   2  17        7.07        3.38      5.96 o 
  -5   2  17        0.87       -2.27      6.23 o 
  -4   2  17       14.66       14.72      6.23 o 
  -3   2  17       27.79       14.71      8.01 o 
  -2   2  17        0.00        4.65      9.23 o 
  -9   3  17       17.28       17.04      7.70 o 
  -8   3  17        0.10       -4.53      6.52 o 
  -7   3  17        0.46       -8.80      9.40 o 
  -6   3  17       40.38       45.79     11.31 o 
  -5   3  17        8.14       15.49      6.27 o 
  -4   3  17        7.59        7.03     13.94 o 
  -7   0  18       18.86        2.94     10.93 o 
                                                 
